# Supplementary material for: pathfindR: An R Package for Comprehensive Identification of Enriched Pathways in Omics Data Through Active Subnetworks
Source: Front Genet. 2019 Sep 25;10:858. doi: 10.3389/fgene.2019.00858 (PMC6773876; doi:10.3389/fgene.2019.00858)
Supplement: Supplementary Datasheet 1 — The results of differential expression analyses for RA, CRC and PCa, prior to filtering (differential expression statistics for all probes) and after filtering (lists of DEGs). [file DataSheet_1.xlsx]

## Sheet: Legend
Descriptions of Sheets				Header Descriptions
#	Tab Name	Description		Header	Description
1	RA - all	Rheumatoid Arthritis dataset - Table of All Probes from Linear Model Fit		Probe ID	Probe ID
2	CRC - all	Colorectal Cancer dataset - Table of All Probes from Linear Model Fit		Gene.title	Description of the corresponding gene(s)
3	PCa - all	Prostate Canncer dataset - Table of All Probes from Linear Model Fit		Gene.symbol	HGNC gene symbol of the gene(s) that the probe targets
4	RA - DEGs	Rheumatoid Arthritis dataset - Table of All Filtered Differentially Expressed Genes		Gene.ID	Entrez gene ID of the gene(s) that the probe targets
5	CRC - DEGs	Colorectal Cancer dataset - Table of All Filtered Differentially Expressed Genes		logFC	estimate of the log2-fold-change
6	PCa - DEGs	Prostate Canncer dataset - Table of All Filtered Differentially Expressed Genes		AveExpr	average log2-expression for the probe over all arrays and channels
				t	moderated t-statistic
				P.Value	raw p-value
				adj.P.Val	FDR-adjusted p value
				B	log-odds that the gene is differentially expressed
				in BioGRID	whether or not the gene is found in the BioGRID PIN

## Sheet: RA - all
Probe ID	Gene.title	Gene.symbol	Gene.ID	logFC	AveExpr	t	P.Value	adj.P.Val	B
ILMN_1755092	family with sequence similarity 110 member A	FAM110A	83541	-0.693936	10.5813	-9.3122	6.99924e-11	3.4087e-06	14.0777
ILMN_1730628	ribonuclease A family member 2	RNASE2	6036	1.3535	9.68046	8.65216	4.1416e-10	1.0085e-05	12.5249
ILMN_1729801	S100 calcium binding protein A8	S100A8	6279	1.54483	14.2884	8.06058	2.13531e-09	3.46639e-05	11.0755
ILMN_1714991	S100 calcium binding protein A9	S100A9	6280	1.02809	13.7788	7.22855	2.29732e-08	0.000226262	8.95097
ILMN_1762037	testis expressed 261	TEX261	113419	-0.323599	9.71956	-7.22472	2.32297e-08	0.000226262	8.94098
ILMN_1718610	Rho GTPase activating protein 17	ARHGAP17	55114	-0.691933	10.1514	-7.05654	3.78828e-08	0.000270808	8.50037
ILMN_1738681	nucleoporin 62	NUP62	23636	-0.821632	10.8487	-7.04724	3.89244e-08	0.000270808	8.47591
ILMN_1713450	myosin light chain 6B	MYL6B	140465	0.279008	8.43356	6.86764	6.5819e-08	0.000400681	8.00153
ILMN_1767549	biogenesis of lysosomal organelles complex 1 subunit 1	BLOC1S1	2647	0.69305	10.4998	6.79565	8.13085e-08	0.000439979	7.81036
ILMN_1673215	poly(rC) binding protein 1	PCBP1	5093	-0.502972	12.7325	-6.69299	1.09986e-07	0.000451299	7.53682
ILMN_1735930	Kruppel like factor 2	KLF2	10365	-0.473486	14.1915	-6.68605	1.12257e-07	0.000451299	7.51831
ILMN_1787461	runt related transcription factor 3	RUNX3	864	-0.934185	11.5344	-6.67936	1.14495e-07	0.000451299	7.50042
ILMN_1769118	septin 9	SEPT9	10801	-0.595542	13.5185	-6.66211	1.20467e-07	0.000451299	7.45434
ILMN_2038776	thioredoxin	TXN	7295	1.07071	11.409	6.56344	1.61215e-07	0.000560809	7.19012
ILMN_1703791	annexin A7	ANXA7	310	-0.386246	10.088	-6.50578	1.91197e-07	0.000615472	7.03532
ILMN_1702273	heterogeneous nuclear ribonucleoprotein H1 (H)	HNRNPH1	3187	-0.863553	10.4216	-6.48688	2.02204e-07	0.000615472	6.98449
ILMN_1652722	chromosome 14 open reading frame 2	C14orf2	9556	0.771972	8.83914	6.4396	2.32616e-07	0.000633063	6.85723
ILMN_1664172	glucosamine (UDP-N-acetyl)-2-epimerase/N-acetylmannosamine kinase	GNE	10020	-0.471826	9.07085	-6.42217	2.44954e-07	0.000633063	6.81027
ILMN_1774901	glycerophosphodiester phosphodiesterase domain containing 3	GDPD3	79153	0.56557	8.90705	6.40331	2.59047e-07	0.000633063	6.75944
ILMN_1658269	nucleoporin 93	NUP93	9688	-0.465599	9.2215	-6.4021	2.59979e-07	0.000633063	6.75617
ILMN_1807767	Gse1 coiled-coil protein	GSE1	23199	-0.534523	8.87965	-6.3056	3.46271e-07	0.000803036	6.49555
ILMN_1708328	RAB11 family interacting protein 3	RAB11FIP3	9727	-0.416178	8.97212	-6.27787	3.76036e-07	0.000832425	6.42051
ILMN_1809013	myosin light chain 6	MYL6	4637	0.765542	14.0405	6.25848	3.9837e-07	0.000843522	6.36801
ILMN_1743763	tight junction associated protein 1	TJAP1	93643	-0.434095	9.84626	-6.23091	4.32433e-07	0.000853248	6.29332
ILMN_1760320	G protein subunit beta 1	GNB1	2782	-0.252058	12.0008	-6.21501	4.53404e-07	0.000853248	6.25021
ILMN_1752046	SH2B adaptor protein 3	SH2B3	10019	-0.509877	10.1447	-6.21344	4.55524e-07	0.000853248	6.24596
ILMN_1800420	ring finger protein 214	RNF214	257160	-0.251194	8.01043	-6.18805	4.91304e-07	0.000886185	6.1771
ILMN_1797342	formin binding protein 1	FNBP1	23048	-0.454774	11.7337	-6.17317	5.13586e-07	0.000893291	6.13671
ILMN_1764577	MFNG O-fucosylpeptide 3-beta-N-acetylglucosaminyltransferase	MFNG	4242	-0.384875	11.7704	-6.14512	5.58372e-07	0.000937699	6.06054
ILMN_1696584	orosomucoid 1	ORM1	5004	1.44995	9.31628	6.12798	5.8764e-07	0.000953954	6.01399
ILMN_1780898	protein kinase C eta	PRKCH	5583	-0.705859	10.3085	-6.10566	6.28099e-07	0.000955728	5.95332
ILMN_1733956	isoleucyl-tRNA synthetase	IARS	3376	-0.399519	8.51226	-6.09852	6.41615e-07	0.000955728	5.93391
ILMN_1756541	MAX dimerization protein 4	MXD4	10608	-0.557456	11.1819	-6.09541	6.47605e-07	0.000955728	5.92544
ILMN_1760201	DNA (cytosine-5-)-methyltransferase 1	DNMT1	1786	-0.852754	10.5412	-6.07911	6.79872e-07	0.00095649	5.88112
ILMN_1684349	interleukin 2 receptor subunit beta	IL2RB	3560	-1.10196	10.8423	-6.07542	6.87402e-07	0.00095649	5.87108
ILMN_1751368	heterogeneous nuclear ribonucleoprotein D	HNRNPD	3184	-0.693134	11.1776	-6.06286	7.13676e-07	0.000965465	5.83688
ILMN_1739274	pyruvate dehydrogenase (lipoamide) beta	PDHB	5162	-0.451862	10.3229	-6.04372	7.55632e-07	0.000994595	5.7848
ILMN_1686871	poly(ADP-ribose) polymerase 1	PARP1	142	-0.586647	9.72371	-6.00945	8.37074e-07	0.0010728	5.69145
ILMN_1711227	GDP-mannose 4,6-dehydratase	GMDS	2762	-0.321262	9.05136	-5.97661	9.23378e-07	0.00115306	5.60193
ILMN_1715032	PHD and ring finger domains 1	PHRF1	57661	-0.496671	10.4902	-5.95901	9.73223e-07	0.00116638	5.55396
ILMN_1810228	transcription termination factor 2	TTF2	8458	-0.383233	7.93341	-5.95603	9.81939e-07	0.00116638	5.54583
ILMN_1803398	serum response factor	SRF	6722	-0.520636	10.7478	-5.94044	1.02879e-06	0.00116922	5.50329
ILMN_1751020	protein kinase C and casein kinase substrate in neurons 1	PACSIN1	29993	-0.393602	7.59288	-5.93	1.0614e-06	0.00116922	5.47481
ILMN_1713156				0.612002	8.5281	5.9299	1.06173e-06	0.00116922	5.47453
ILMN_1726683	transmembrane protein 109	TMEM109	79073	-0.601009	9.91895	-5.9177	1.10117e-06	0.00116922	5.44125
ILMN_1712389	chemokine like factor	CKLF	51192	0.713168	12.1512	5.91673	1.10438e-06	0.00116922	5.43859
ILMN_1672728	potassium channel tetramerization domain containing 5	KCTD5	54442	-0.444531	9.90012	-5.89774	1.16889e-06	0.00121119	5.38676
ILMN_1679929	Kruppel like factor 13	KLF13	51621	-0.470722	11.3095	-5.86026	1.30761e-06	0.0013267	5.28437
ILMN_1718428	NADH:ubiquinone oxidoreductase subunit B3	NDUFB3	4709	1.03917	9.06265	5.8286	1.43755e-06	0.00142878	5.19785
ILMN_1761996	serine and arginine rich splicing factor 5	SRSF5	6430	-0.576303	11.791	-5.81093	1.51563e-06	0.00147625	5.14954
ILMN_1792473	allograft inflammatory factor 1	AIF1	199	0.569778	11.9913	5.77583	1.68356e-06	0.00155979	5.05355
ILMN_1808568	pyrroline-5-carboxylate reductase family member 2	PYCR2	29920	-0.309296	9.17346	-5.77519	1.68679e-06	0.00155979	5.0518
ILMN_1691379	ubiquitin like 5	UBL5	59286	0.769615	10.7761	5.77308	1.69748e-06	0.00155979	5.04602
ILMN_1706824	dynein axonemal assembly factor 5	DNAAF5	54919	-0.39828	8.5384	-5.76513	1.73836e-06	0.00156751	5.02428
ILMN_1761804	aldehyde dehydrogenase 9 family member A1	ALDH9A1	223	-0.326781	11.309	-5.75906	1.77026e-06	0.00156751	5.00767
ILMN_1657188	forkhead box J3	FOXJ3	22887	-0.39081	8.96335	-5.75008	1.81849e-06	0.00158147	4.9831
ILMN_1673023	E1A binding protein p400	EP400	57634	-0.330243	8.5048	-5.7379	1.88602e-06	0.00161142	4.94978
ILMN_1693227	zinc finger CCCH-type containing 7A	ZC3H7A	29066	-0.416491	9.08078	-5.71215	2.03725e-06	0.00168851	4.87929
ILMN_1711270	SURP and G-patch domain containing 2	SUGP2	10147	-0.494881	10.853	-5.71079	2.04559e-06	0.00168851	4.87555
ILMN_1797336	acyl-CoA thioesterase 13	ACOT13	55856	0.248706	8.21919	5.68769	2.19215e-06	0.00177933	4.8123
ILMN_1699772	Ras related GTP binding D	RRAGD	58528	0.573704	9.70265	5.63458	2.57024e-06	0.00202006	4.66682
ILMN_1653200	solute carrier family 22 member 17	SLC22A17	51310	0.428262	8.35475	5.63439	2.57169e-06	0.00202006	4.66631
ILMN_1799153	serine/threonine kinase 38	STK38	11329	-0.387037	12.8595	-5.59037	2.93429e-06	0.0022683	4.54568
ILMN_1720124	regulator of chromosome condensation 2	RCC2	55920	-0.579268	10.6672	-5.5832	2.998e-06	0.00228061	4.52603
ILMN_1690844				-0.463284	10.7617	-5.57814	3.04387e-06	0.00228061	4.51214
ILMN_1666049	nucleoporin 214	NUP214	8021	0.666791	11.8382	5.56816	3.13621e-06	0.00231419	4.48481
ILMN_1743806	MIF4G domain containing	MIF4GD	57409	-0.286209	9.19303	-5.55868	3.22657e-06	0.00234533	4.45882
ILMN_1786048	heterogeneous nuclear ribonucleoprotein R	HNRNPR	10236	-0.533846	9.64458	-5.54582	3.35337e-06	0.00240165	4.42356
ILMN_1736015	jade family PHD finger 1	JADE1	79960	-0.262362	8.62259	-5.52504	3.56883e-06	0.00248871	4.36659
ILMN_1721978	caspase recruitment domain family member 11	CARD11	84433	-0.633441	9.35211	-5.51807	3.64424e-06	0.00248871	4.34745
ILMN_1720287	E4F transcription factor 1	E4F1	1877	-0.293088	10.1052	-5.51513	3.67642e-06	0.00248871	4.33941
ILMN_1718537	HPS6, biogenesis of lysosomal organelles complex 2 subunit 3	HPS6	79803	-0.465255	10.2511	-5.51487	3.67933e-06	0.00248871	4.33869
ILMN_1667043	eukaryotic translation initiation factor 4A3	EIF4A3	9775	-0.346639	10.4018	-5.49788	3.8715e-06	0.00257219	4.2921
ILMN_1660368	transformation/transcription domain associated protein	TRRAP	8295	-0.42392	9.52988	-5.49472	3.90838e-06	0.00257219	4.28343
ILMN_1669650	secretory leukocyte peptidase inhibitor	SLPI	6590	0.998165	8.78309	5.48572	4.01523e-06	0.00260728	4.25875
ILMN_1716465	retinol binding protein 7	RBP7	116362	0.724428	9.15822	5.47929	4.09331e-06	0.002623	4.24112
ILMN_1710697	BUD31 homolog	BUD31	8896	0.296883	10.2895	5.47014	4.20707e-06	0.00266089	4.21604
ILMN_1703538	allograft inflammatory factor 1	AIF1	199	0.703909	11.7051	5.44339	4.55822e-06	0.00282917	4.14267
ILMN_1688580	cathelicidin antimicrobial peptide	CAMP	820	1.30965	11.2929	5.43925	4.61513e-06	0.00282917	4.13131
ILMN_1692770				-0.550329	9.99921	-5.43356	4.69451e-06	0.00282917	4.1157
ILMN_1813236	chromosome 6 open reading frame 136	C6orf136	221545	-0.263852	8.97468	-5.42911	4.75746e-06	0.00282917	4.10351
ILMN_1777118	integrator complex subunit 9	INTS9	55756	-0.32627	9.13928	-5.42679	4.79071e-06	0.00282917	4.09713
ILMN_1670302	hexokinase 3	HK3	3101	0.511476	10.7931	5.42464	4.82169e-06	0.00282917	4.09123
ILMN_1697670	serine and arginine repetitive matrix 1	SRRM1	10250	-0.352857	10.1124	-5.39968	5.19602e-06	0.00301252	4.02279
ILMN_1680314	thioredoxin	TXN	7295	1.13773	10.1304	5.39391	5.28663e-06	0.00302899	4.00696
ILMN_1875342				-0.349725	8.57405	-5.36613	5.74546e-06	0.0032536	3.93077
ILMN_1784785	COP9 signalosome subunit 7B	COPS7B	64708	-0.376449	9.16608	-5.3515	6.00286e-06	0.00334147	3.89064
ILMN_1778177	zinc finger protein 207	ZNF207	7756	-0.370256	10.1905	-5.34956	6.03786e-06	0.00334147	3.88532
ILMN_1761069	UV radiation resistance associated	UVRAG	7405	-0.210461	8.45746	-5.31734	6.64974e-06	0.00362923	3.79693
ILMN_1753890	intraflagellar transport 20	IFT20	90410	0.489904	8.51482	5.31448	6.70687e-06	0.00362923	3.7891
ILMN_1856315				-0.281003	8.40267	-5.28773	7.26618e-06	0.0038736	3.71575
ILMN_1753353	stem-loop binding protein	SLBP	7884	-0.326297	8.59216	-5.28303	7.36915e-06	0.0038736	3.70287
ILMN_1779404	poly(U) binding splicing factor 60	PUF60	22827	-0.463175	11.7878	-5.27922	7.45378e-06	0.0038736	3.69241
ILMN_1812976	DEAD-box helicase 54	DDX54	79039	-0.203555	7.68036	-5.2782	7.4766e-06	0.0038736	3.68961
ILMN_1779014	TSPY like 1	TSPYL1	7259	-0.376879	9.38778	-5.26518	7.77371e-06	0.0039216	3.65392
ILMN_1732537	dynein axonemal assembly factor 5	DNAAF5	54919	-0.329023	8.03393	-5.26022	7.8901e-06	0.0039216	3.64031
ILMN_1664723	solute carrier family 52 member 2	SLC52A2	79581	-0.388926	8.91937	-5.25961	7.90457e-06	0.0039216	3.63863
ILMN_1731107	coiled-coil domain containing 92	CCDC92	80212	-0.450352	9.93896	-5.25692	7.96827e-06	0.0039216	3.63128
ILMN_1756674	ATP synthase, H+ transporting, mitochondrial F1 complex, epsilon subunit	ATP5E	514	0.516896	13.3775	5.25005	8.13384e-06	0.0039216	3.61245
ILMN_1775522	MAGE family member D1	MAGED1	9500	-0.572126	9.50686	-5.24887	8.16274e-06	0.0039216	3.6092
ILMN_1880342				-0.316244	8.02527	-5.24664	8.21746e-06	0.0039216	3.60308
ILMN_1736548	phosphatase and actin regulator 4	PHACTR4	65979	-0.480588	8.63633	-5.24568	8.24096e-06	0.0039216	3.60046
ILMN_1829845				-0.973249	8.99897	-5.24343	8.29663e-06	0.0039216	3.5943
ILMN_1746481				0.660829	9.60262	5.23731	8.45011e-06	0.0039216	3.57751
ILMN_1666385	calmodulin 3	CALM3	808	-0.44771	12.4296	-5.23712	8.45503e-06	0.0039216	3.57698
ILMN_1839750	uncharacterized LOC101929243	LOC101929243	101929243	0.348263	8.17701	5.23098	8.61186e-06	0.00395666	3.56014
ILMN_1677043	aldo-keto reductase family 7 member A2	AKR7A2	8574	-0.336551	10.4333	-5.2172	8.97434e-06	0.00402605	3.52238
ILMN_1731785	orosomucoid 2	ORM2	5005	0.566948	7.74757	5.21605	9.00539e-06	0.00402605	3.51922
ILMN_1676899	YEATS domain containing 2	YEATS2	55689	-0.225944	8.26725	-5.21488	9.03686e-06	0.00402605	3.51602
ILMN_1710873	zinc finger protein 330	ZNF330	27309	-0.526909	8.84842	-5.21085	9.1465e-06	0.00402605	3.50497
ILMN_1712517	zinc finger protein 696	ZNF696	79943	-0.318257	7.87801	-5.20976	9.17623e-06	0.00402605	3.502
ILMN_1724533	lymphocyte antigen 96	LY96	23643	1.37165	9.16163	5.1969	9.53634e-06	0.00413031	3.46674
ILMN_1729980	ring finger protein 216	RNF216	54476	-0.413855	9.68109	-5.19525	9.58349e-06	0.00413031	3.46223
ILMN_1772369	pyruvate dehydrogenase (lipoamide) alpha 1	PDHA1	5160	-0.32978	9.14202	-5.19114	9.70203e-06	0.00414473	3.45097
ILMN_1722276	platelet activating factor acetylhydrolase 1b regulatory subunit 1	PAFAH1B1	5048	-0.335979	10.1793	-5.18504	9.88079e-06	0.00415285	3.43424
ILMN_1756928				-0.542213	8.58367	-5.18199	9.97126e-06	0.00415285	3.42589
ILMN_1799765	RAB24, member RAS oncogene family	RAB24	53917	0.532357	10.0257	5.18181	9.97686e-06	0.00415285	3.42538
ILMN_1761464	CD74 molecule	CD74	972	-0.651388	9.25816	-5.17485	1.01865e-05	0.00420416	3.40633
ILMN_1678652	tectonic family member 3	TCTN3	26123	-0.177686	7.63311	-5.15485	1.08145e-05	0.00442587	3.35153
ILMN_1746257	DAZ associated protein 1	DAZAP1	26528	-0.25113	8.86758	-5.14304	1.12034e-05	0.00451821	3.31916
ILMN_1662334	DnaJ heat shock protein family (Hsp40) member A3	DNAJA3	9093	-0.535479	9.79976	-5.14237	1.12257e-05	0.00451821	3.31734
ILMN_1653432	heterogeneous nuclear ribonucleoprotein D like	HNRNPDL	9987	-0.613592	9.21948	-5.13708	1.14047e-05	0.00455264	3.30285
ILMN_1656931	GTPase, IMAP family member 6	GIMAP6	474344	-0.494797	10.4871	-5.13379	1.15174e-05	0.00456025	3.29384
ILMN_1680193	PAX interacting protein 1	PAXIP1	22976	-0.302976	8.29463	-5.12185	1.19361e-05	0.00463711	3.26113
ILMN_1652407	zinc finger MYND-type containing 8	ZMYND8	23613	-0.283837	7.90214	-5.12084	1.1972e-05	0.00463711	3.25838
ILMN_1661574	ATP synthase, H+ transporting, mitochondrial Fo complex subunit F6	ATP5J	522	0.616395	9.11311	5.12014	1.19972e-05	0.00463711	3.25645
ILMN_1800787	raftlin, lipid raft linker 1	RFTN1	23180	-0.677323	9.52265	-5.10697	1.24789e-05	0.0047853	3.22039
ILMN_1812474	TRK-fused gene	TFG	10342	-0.409947	9.45779	-5.10298	1.26285e-05	0.00480484	3.20947
ILMN_1693438	F-box and leucine rich repeat protein 12	FBXL12	54850	-0.317209	7.89018	-5.09803	1.28166e-05	0.00483861	3.19593
ILMN_1799848	ankyrin repeat domain 22	ANKRD22	118932	0.73875	8.08419	5.09172	1.30606e-05	0.00488819	3.17865
ILMN_1768534	basic helix-loop-helix family member e40	BHLHE40	8553	-0.602975	9.93089	-5.08947	1.31487e-05	0.00488819	3.17249
ILMN_1700628	DEAD-box helicase 24	DDX24	57062	-0.479479	9.98514	-5.07963	1.35409e-05	0.00499588	3.14556
ILMN_1699521				-0.537052	8.36639	-5.06712	1.40569e-05	0.00510913	3.1113
ILMN_1691843	RNA binding protein with serine rich domain 1	RNPS1	10921	-0.383558	9.95611	-5.0671	1.40577e-05	0.00510913	3.11125
ILMN_1795128				-0.323577	7.96253	-5.04739	1.49099e-05	0.00537874	3.05732
ILMN_1795719	replication protein A1	RPA1	6117	-0.43077	9.36469	-5.04478	1.50264e-05	0.00538087	3.0502
ILMN_1786211	HECT and RLD domain containing E3 ubiquitin protein ligase family member 1	HERC1	8925	-0.279401	9.50897	-5.02612	1.58875e-05	0.0056477	2.99914
ILMN_1812281	arginase 1	ARG1	383	1.17425	8.34553	5.02337	1.60185e-05	0.00565243	2.99162
ILMN_1718023	acylaminoacyl-peptide hydrolase	APEH	327	-0.248831	10.0506	-5.02098	1.61329e-05	0.00565243	2.9851
ILMN_1669377	adaptor related protein complex 4 beta 1 subunit	AP4B1	10717	-0.361591	9.59875	-5.01442	1.64518e-05	0.00572301	2.96716
ILMN_1785795	methionyl aminopeptidase 1	METAP1	23173	-0.361934	8.92139	-5.01002	1.66694e-05	0.00575758	2.95512
ILMN_1717366	MyoD family inhibitor domain containing	MDFIC	29969	-0.228688	7.66596	-5.00268	1.70389e-05	0.00582227	2.93504
ILMN_1713026	ER degradation enhancing alpha-mannosidase like protein 1	EDEM1	9695	-0.459805	9.87739	-4.99801	1.72775e-05	0.00582227	2.9223
ILMN_1717594	adaptor related protein complex 5 beta 1 subunit	AP5B1	91056	0.430768	8.19616	4.99638	1.73622e-05	0.00582227	2.91782
ILMN_1798021	BICD family like cargo adaptor 1	BICDL1	92558	-0.65054	8.71849	-4.99523	1.74219e-05	0.00582227	2.91467
ILMN_1689953	CD81 molecule	CD81	975	-0.718972	12.8291	-4.9946	1.74545e-05	0.00582227	2.91296
ILMN_1762713	mast cell expressed membrane protein 1	MCEMP1	199675	0.838261	10.5736	4.97515	1.84969e-05	0.00612803	2.85981
ILMN_1781047	FERM domain containing 8	FRMD8	83786	-0.391108	11.1006	-4.96833	1.88772e-05	0.00621174	2.84117
ILMN_1755954	cytoplasmic polyadenylation element binding protein 3	CPEB3	22849	0.397143	8.39541	4.95498	1.96438e-05	0.00642061	2.8047
ILMN_1811077	lipoma HMGIC fusion partner-like 2	LHFPL2	10184	0.497114	8.44947	4.94783	2.00669e-05	0.00651517	2.78518
ILMN_1768449	phosphoribosyl pyrophosphate synthetase associated protein 1	PRPSAP1	5635	-0.315096	9.67456	-4.9445	2.02671e-05	0.00653659	2.77608
ILMN_1733927	transcription elongation factor B subunit 2	TCEB2	6923	0.432973	12.3603	4.93833	2.06432e-05	0.00660663	2.75923
ILMN_1662658	pseudouridylate synthase 1	PUS1	80324	-0.537878	9.84058	-4.93651	2.07555e-05	0.00660663	2.75426
ILMN_1815941	SMAD family member 7	SMAD7	4092	-0.239096	7.85075	-4.93242	2.10098e-05	0.00664413	2.7431
ILMN_1716988	opsin 3	OPN3	23596	-0.233362	7.82359	-4.92928	2.12072e-05	0.0066633	2.73454
ILMN_1737857	general transcription factor IIB	GTF2B	2959	0.405437	9.1251	4.92409	2.15383e-05	0.00672394	2.72034
ILMN_1673252	aminoacyl tRNA synthetase complex interacting multifunctional protein 2	AIMP2	7965	-0.375306	9.42514	-4.91625	2.20469e-05	0.00683888	2.69896
ILMN_1798804	SRSF protein kinase 1	SRPK1	6732	0.57962	9.70096	4.90616	2.27199e-05	0.00699114	2.67141
ILMN_1768930	U2 small nuclear RNA auxiliary factor 2	U2AF2	11338	-0.369841	10.0829	-4.90274	2.29524e-05	0.00699114	2.66208
ILMN_1745964	interleukin 1 receptor associated kinase 2	IRAK2	3656	-0.278792	7.92619	-4.90133	2.30487e-05	0.00699114	2.65824
ILMN_1820295				-0.235726	7.81984	-4.89942	2.318e-05	0.00699114	2.65304
ILMN_1711573	CD96 molecule	CD96	10225	-0.658217	9.96397	-4.89812	2.32701e-05	0.00699114	2.64948
ILMN_1725642	small ubiquitin-like modifier 3	SUMO3	6612	-0.399314	10.1633	-4.89553	2.34506e-05	0.00699114	2.64241
ILMN_1656628	WD repeat domain 4	WDR4	10785	-0.343305	8.5956	-4.89356	2.3588e-05	0.00699114	2.63705
ILMN_1676984	DNA damage inducible transcript 3	DDIT3	1649	0.470665	8.66703	4.89217	2.36861e-05	0.00699114	2.63325
ILMN_1860954				0.475615	8.47459	4.88707	2.40488e-05	0.00705542	2.61933
ILMN_1736567	CD74 molecule	CD74	972	-0.704442	13.1103	-4.87878	2.46496e-05	0.00718838	2.59672
ILMN_1704870	peptidoglycan recognition protein 1	PGLYRP1	8993	1.00344	11.4126	4.87611	2.48462e-05	0.00720259	2.58944
ILMN_1661664				-0.249547	7.73137	-4.872	2.51521e-05	0.00724811	2.57823
ILMN_1772929	ATP synthase, H+ transporting, mitochondrial Fo complex subunit F6	ATP5J	522	0.694868	9.94273	4.85886	2.61544e-05	0.00744056	2.54243
ILMN_1669015	X-prolyl aminopeptidase 1	XPNPEP1	7511	-0.298369	9.9983	-4.85617	2.63651e-05	0.00744056	2.53508
ILMN_1656287	sparc/osteonectin, cwcv and kazal-like domains proteoglycan (testican) 2	SPOCK2	9806	-0.757624	12.1719	-4.8557	2.64019e-05	0.00744056	2.5338
ILMN_1757361	neutrophil cytosolic factor 4	NCF4	4689	0.525477	9.57897	4.85533	2.6431e-05	0.00744056	2.53279
ILMN_1703246	SET binding factor 1	SBF1	6305	-0.29445	10.4125	-4.8519	2.67021e-05	0.00747366	2.52345
ILMN_1797310	ATPase H+ transporting V1 subunit D	ATP6V1D	51382	0.37367	9.27735	4.84037	2.76339e-05	0.00769028	2.49202
ILMN_1714820	integrin subunit beta 1	ITGB1	3688	-0.451777	8.79154	-4.83428	2.81388e-05	0.00778629	2.47543
ILMN_1711702	C-type lectin domain family 2 member D	CLEC2D	29121	-0.533801	8.96342	-4.82537	2.88935e-05	0.00794997	2.45119
ILMN_1762549	oral cancer overexpressed 1	ORAOV1	220064	-0.38775	9.15556	-4.82143	2.92347e-05	0.00797832	2.44043
ILMN_1795428	WD repeat domain 59	WDR59	79726	-0.343007	9.10627	-4.8204	2.93242e-05	0.00797832	2.43763
ILMN_1693630	VPS9 domain containing 1	VPS9D1	9605	0.374852	9.65823	4.81829	2.9508e-05	0.00798354	2.43191
ILMN_1760593	cryptochrome circadian clock 1	CRY1	1407	-0.25188	7.74217	-4.81514	2.97859e-05	0.00798354	2.42332
ILMN_1756999	RB transcriptional corepressor like 2	RBL2	5934	-0.343712	10.4127	-4.81458	2.98352e-05	0.00798354	2.4218
ILMN_1706015	family with sequence similarity 43 member A	FAM43A	131583	-0.302815	8.57204	-4.81055	3.01953e-05	0.00799948	2.41081
ILMN_1743456	zinc finger CCHC-type containing 14	ZCCHC14	23174	-0.298409	8.00981	-4.80737	3.04814e-05	0.00799948	2.40218
ILMN_1750409	RAB9A, member RAS oncogene family	RAB9A	9367	-0.345994	9.29819	-4.80695	3.05199e-05	0.00799948	2.40102
ILMN_1753712	syntaxin 10	STX10	8677	0.384666	11.1496	4.80325	3.0857e-05	0.00799948	2.39096
ILMN_1753648	tripartite motif-containing 51	TRIM51	84767	-0.327395	7.41928	-4.79794	3.1348e-05	0.00799948	2.37649
ILMN_1718663	lymphocyte cytosolic protein 2	LCP2	3937	-0.347956	12.0391	-4.79155	3.19487e-05	0.00799948	2.35911
ILMN_1720188	GID complex subunit 8 homolog	GID8	54994	-0.254509	9.42388	-4.78993	3.21028e-05	0.00799948	2.3547
ILMN_1663571				-0.535143	10.8903	-4.78977	3.21184e-05	0.00799948	2.35425
ILMN_1711853	mediator complex subunit 24	MED24	9862	-0.407868	8.37147	-4.78969	3.21256e-05	0.00799948	2.35405
ILMN_1780699	THAP domain containing 11	THAP11	57215	-0.330744	10.1367	-4.7883	3.22581e-05	0.00799948	2.35028
ILMN_1763091	ELM2 and Myb/SANT domain containing 1	ELMSAN1	91748	-0.325881	8.82647	-4.7862	3.24603e-05	0.00799948	2.34455
ILMN_1743205				0.487825	9.97289	4.78423	3.26507e-05	0.00799948	2.3392
ILMN_1651262	heterogeneous nuclear ribonucleoprotein A/B	HNRNPAB	3182	-0.403233	10.5133	-4.78204	3.2864e-05	0.00799948	2.33323
ILMN_1797975	C-X-C motif chemokine receptor 3	CXCR3	2833	-0.610912	8.73509	-4.77926	3.31364e-05	0.00799948	2.32567
ILMN_1823533				0.395644	8.65631	4.7791	3.31522e-05	0.00799948	2.32523
ILMN_1774062	solute carrier family 25 member 5	SLC25A5	292	-0.454932	12.3447	-4.77736	3.33234e-05	0.00799948	2.32051
ILMN_1680246	methionine adenosyltransferase 2B	MAT2B	27430	-0.622843	8.99716	-4.77497	3.35606e-05	0.00799948	2.31402
ILMN_1683755	SRY-box 13	SOX13	9580	-0.251311	7.838	-4.77486	3.35717e-05	0.00799948	2.31371
ILMN_1728360	mediator complex subunit 29	MED29	55588	-0.333042	9.52619	-4.77409	3.36486e-05	0.00799948	2.31162
ILMN_1726196	GATA binding protein 2	GATA2	2624	-0.279629	7.73533	-4.77093	3.39659e-05	0.00799948	2.30302
ILMN_1790625	chromobox 3	CBX3	11335	0.386001	8.24887	4.77043	3.40165e-05	0.00799948	2.30166
ILMN_1797445	proteasome assembly chaperone 2	PSMG2	56984	-0.35773	10.6688	-4.77028	3.40312e-05	0.00799948	2.30126
ILMN_1745887	F-box protein 21	FBXO21	23014	-0.410189	9.09834	-4.7683	3.42322e-05	0.00799948	2.29587
ILMN_1763326	SUMO interacting motifs containing 1	SIMC1	375484	-0.214794	7.91096	-4.76771	3.42919e-05	0.00799948	2.29427
ILMN_1751803	LSM10, U7 small nuclear RNA associated	LSM10	84967	0.394434	10.2271	4.76763	3.43e-05	0.00799948	2.29405
ILMN_1711904	MAX dimerization protein 3	MXD3	83463	0.393948	8.70957	4.7662	3.44457e-05	0.00799948	2.29017
ILMN_1690122	CRK like proto-oncogene, adaptor protein	CRKL	1399	-0.351421	10.8461	-4.76575	3.44923e-05	0.00799948	2.28893
ILMN_1811933	serine hydroxymethyltransferase 1	SHMT1	6470	-0.376007	8.22713	-4.76501	3.4568e-05	0.00799948	2.28692
ILMN_1660629	neurobeachin like 2	NBEAL2	23218	0.488488	9.76259	4.76413	3.46582e-05	0.00799948	2.28454
ILMN_1684964	zinc finger protein 212	ZNF212	7988	-0.28439	8.62861	-4.75873	3.52186e-05	0.00809048	2.26984
ILMN_1711682	progesterone receptor membrane component 2	PGRMC2	10424	-0.415385	9.61675	-4.75529	3.55799e-05	0.00813509	2.2605
ILMN_1776862	ribosomal protein lateral stalk subunit P2	RPLP2	6181	-0.360733	14.7378	-4.74586	3.65896e-05	0.00831608	2.23486
ILMN_1801553	LEO1 homolog, Paf1/RNA polymerase II complex component	LEO1	123169	-0.342569	7.93265	-4.74472	3.67129e-05	0.00831608	2.23178
ILMN_1786039	ring finger protein 34	RNF34	80196	-0.224341	9.98891	-4.74057	3.71681e-05	0.00832872	2.22049
ILMN_1709233	coagulation factor V	F5	2153	0.746262	9.23455	4.73954	3.72815e-05	0.00832872	2.2177
ILMN_1802456	dCMP deaminase	DCTD	1635	-0.428788	9.30683	-4.73954	3.72818e-05	0.00832872	2.2177
ILMN_1667510	chromosome 12 open reading frame 65	C12orf65	91574	-0.444234	8.26883	-4.72929	3.84326e-05	0.0085466	2.18985
ILMN_1718565	cyclin dependent kinase inhibitor 1C	CDKN1C	1028	-0.468609	7.83048	-4.71855	3.96754e-05	0.00878288	2.1607
ILMN_1763705	Werner helicase interacting protein 1	WRNIP1	56897	-0.465894	8.8783	-4.71539	4.00494e-05	0.00882554	2.15211
ILMN_1737308	glutaredoxin	GLRX	2745	0.792789	10.3943	4.70413	4.14079e-05	0.00908381	2.12155
ILMN_1666746				-0.308599	7.80802	-4.70097	4.17978e-05	0.00912823	2.11297
ILMN_1707783	translation machinery associated 7 homolog	TMA7	51372	1.25905	10.383	4.69692	4.2302e-05	0.00919709	2.10199
ILMN_1753862	signal recognition particle 54	SRP54	6729	-0.262548	9.49303	-4.6952	4.25181e-05	0.00919954	2.09732
ILMN_1744240	TBC1 domain family member 31	TBC1D31	93594	-0.279901	8.2288	-4.69383	4.26911e-05	0.00919954	2.0936
ILMN_1669584	interleukin enhancer binding factor 3	ILF3	3609	-0.32026	8.01633	-4.69167	4.29658e-05	0.00921796	2.08773
ILMN_1790881	histamine N-methyltransferase	HNMT	3176	0.294793	7.91062	4.68602	4.36899e-05	0.00933221	2.07242
ILMN_1800897	nardilysin convertase	NRDC	4898	0.431361	11.0107	4.68015	4.44563e-05	0.00940194	2.0565
ILMN_1655154	polypyrimidine tract binding protein 1	PTBP1	5725	-0.315827	11.4138	-4.67961	4.45281e-05	0.00940194	2.05502
ILMN_1798189	cytochrome c oxidase subunit 7C	COX7C	1350	1.23737	10.8935	4.6791	4.45956e-05	0.00940194	2.05363
ILMN_1668369	cell division cycle 37	CDC37	11140	-0.295122	12.8324	-4.66613	4.63408e-05	0.00972163	2.01848
ILMN_1732074				-0.847697	10.9687	-4.66394	4.66415e-05	0.00972163	2.01255
ILMN_1667985	netrin G2	NTNG2	84628	0.617655	9.57163	4.66344	4.67108e-05	0.00972163	2.01119
ILMN_1670472	Fas associated factor family member 2	FAF2	23197	-0.281886	9.52258	-4.66065	4.70975e-05	0.00976042	2.00364
ILMN_1776076	protein O-fucosyltransferase 1	POFUT1	23509	-0.287356	8.18589	-4.64919	4.87221e-05	0.0100244	1.97259
ILMN_1722981	toll like receptor 5	TLR5	7100	0.602469	9.48403	4.64877	4.8783e-05	0.0100244	1.97144
ILMN_1763910				-0.434173	9.2746	-4.64233	4.97205e-05	0.0101741	1.95401
ILMN_1871233				-0.401051	8.12284	-4.63945	5.01462e-05	0.0101778	1.9462
ILMN_1715635	ATPase H+ transporting V0 subunit e1	ATP6V0E1	8992	0.408922	11.0307	4.63936	5.01596e-05	0.0101778	1.94596
ILMN_1789384	quiescin sulfhydryl oxidase 2	QSOX2	169714	-0.468437	8.2199	-4.63693	5.05211e-05	0.0101778	1.93938
ILMN_1685493	transmembrane and coiled-coil domain family 3	TMCC3	57458	0.564212	8.43547	4.63657	5.05746e-05	0.0101778	1.93841
ILMN_1704961	actin gamma 1	ACTG1	71	-0.71017	12.4482	-4.63286	5.11335e-05	0.0102479	1.92835
ILMN_1687538	ETS proto-oncogene 1, transcription factor	ETS1	2113	-0.82115	11.9082	-4.62962	5.16244e-05	0.0103039	1.9196
ILMN_1891859				-0.125719	7.24917	-4.61712	5.35682e-05	0.0106483	1.88576
ILMN_1743538				-0.433184	7.86333	-4.61077	5.45825e-05	0.0108058	1.86858
ILMN_1718907	teashirt zinc finger homeobox 1	TSHZ1	10194	-0.277491	8.0075	-4.60883	5.4897e-05	0.010824	1.86332
ILMN_1720703	solute carrier family 25 member 3	SLC25A3	5250	-0.168882	7.52051	-4.60011	5.6328e-05	0.0110614	1.83976
ILMN_1753716	eukaryotic translation initiation factor 2B subunit alpha	EIF2B1	1967	-0.350202	9.43442	-4.59791	5.66957e-05	0.0110889	1.83381
ILMN_1746706				-0.311648	9.39427	-4.59418	5.7323e-05	0.0111668	1.82373
ILMN_1704750	tubulin beta class I	TUBB	203068	-0.328213	10.9325	-4.5855	5.8811e-05	0.0113995	1.80027
ILMN_1683369				0.262569	9.20765	4.58435	5.90112e-05	0.0113995	1.79716
ILMN_1694795	malate dehydrogenase 2	MDH2	4191	-0.388292	11.121	-4.58315	5.92202e-05	0.0113995	1.79392
ILMN_1746598				0.255523	9.07215	4.57688	6.0327e-05	0.0115669	1.77697
ILMN_1841620	thyroid hormone receptor interactor 12	TRIP12	9320	0.266504	8.89379	4.57469	6.07187e-05	0.0115963	1.77104
ILMN_1713732	ABL proto-oncogene 1, non-receptor tyrosine kinase	ABL1	25	-0.347412	8.29048	-4.57274	6.10687e-05	0.0116176	1.76578
ILMN_1698605	transmembrane protein 43	TMEM43	79188	-0.509591	10.8418	-4.57076	6.1427e-05	0.0116384	1.76043
ILMN_1743932	membrane spanning 4-domains A7	MS4A7	58475	-0.556742	8.84867	-4.56894	6.17575e-05	0.0116384	1.75551
ILMN_1787691	Cbp/p300 interacting transactivator with Glu/Asp rich carboxy-terminal domain 4	CITED4	163732	0.422508	8.20895	4.56818	6.18949e-05	0.0116384	1.75348
ILMN_1652825	interleukin 10 receptor subunit alpha	IL10RA	3587	-0.407809	10.618	-4.56656	6.21915e-05	0.0116492	1.7491
ILMN_1726769	CNDP dipeptidase 2 (metallopeptidase M20 family)	CNDP2	55748	-0.458332	11.1542	-4.55828	6.37294e-05	0.0118915	1.72674
ILMN_1685810	nuclear factor of activated T-cells 3	NFATC3	4775	-0.267593	7.79579	-4.55407	6.45262e-05	0.0119942	1.71537
ILMN_1717099	DSCR3 arrestin fold containing	DSCR3	10311	-0.252389	8.99844	-4.54209	6.68454e-05	0.0123781	1.68304
ILMN_1659158	sterile alpha motif domain containing 3	SAMD3	154075	-0.599702	8.99909	-4.53764	6.77266e-05	0.0124938	1.67106
ILMN_1761566	cysteine rich transmembrane module containing 1	CYSTM1	84418	0.57259	10.0835	4.53089	6.90876e-05	0.0126967	1.65285
ILMN_1693242	zinc finger protein 296	ZNF296	162979	-0.375458	9.10791	-4.52476	7.03459e-05	0.0128594	1.63633
ILMN_1659845	KIAA0355	KIAA0355	9710	-0.336264	9.13829	-4.52402	7.05007e-05	0.0128594	1.63431
ILMN_1720829	ZFP36 ring finger protein	ZFP36	7538	-0.511592	12.3217	-4.52259	7.07965e-05	0.0128651	1.63048
ILMN_1654268	high mobility group box 2	HMGB2	3148	0.665172	8.06657	4.51965	7.14134e-05	0.012919	1.62254
ILMN_1662130				-0.4609	11.0005	-4.51865	7.16236e-05	0.012919	1.61985
ILMN_1784286	NADH:ubiquinone oxidoreductase subunit A1	NDUFA1	4694	0.583371	11.3774	4.51581	7.22249e-05	0.0129794	1.6122
ILMN_1740351	IST1, ESCRT-III associated factor	IST1	9798	-0.281616	11.4269	-4.51163	7.31184e-05	0.0129996	1.60095
ILMN_1802867	ribonuclease A family member 3	RNASE3	6037	0.774046	8.40023	4.51048	7.3367e-05	0.0129996	1.59784
ILMN_1679912	diphthamide biosynthesis 3	DPH3	285381	0.399157	8.21321	4.50992	7.34875e-05	0.0129996	1.59634
ILMN_1727458	histone deacetylase 1	HDAC1	3065	-0.397258	12.0109	-4.50862	7.37703e-05	0.0129996	1.59282
ILMN_1720080	Kruppel like factor 10	KLF10	7071	-0.203208	7.35274	-4.50832	7.38343e-05	0.0129996	1.59203
ILMN_1777915	syntaxin 6	STX6	10228	0.311602	8.95188	4.50636	7.42632e-05	0.0129996	1.58673
ILMN_1747162	DEAD-box helicase 47	DDX47	51202	-0.35202	8.48788	-4.50489	7.45849e-05	0.0129996	1.58277
ILMN_1756793	poly(A) RNA polymerase D7, non-canonical	PAPD7	11044	-0.42075	8.34827	-4.50385	7.48127e-05	0.0129996	1.57998
ILMN_1662617	protein phosphatase 2 regulatory subunit B''gamma	PPP2R3C	55012	0.511819	9.2977	4.50312	7.49728e-05	0.0129996	1.57803
ILMN_1706949	seryl-tRNA synthetase	SARS	6301	-0.324922	11.4309	-4.50297	7.50064e-05	0.0129996	1.57762
ILMN_1343293	thioredoxin	TXN	7295	1.00505	10.9974	4.50098	7.54466e-05	0.0130295	1.57226
ILMN_1814173	SWI/SNF related, matrix associated, actin dependent regulator of chromatin, subfamily a, member 4	SMARCA4	6597	-0.346972	9.76126	-4.49218	7.74262e-05	0.0133241	1.54856
ILMN_1852022				0.474161	8.57073	4.48791	7.84052e-05	0.0134014	1.53706
ILMN_1808196	glutathione S-transferase omega 1	GSTO1	9446	0.397635	10.9689	4.48782	7.84257e-05	0.0134014	1.53682
ILMN_1681914	cyclin C	CCNC	892	-0.181913	7.75349	-4.4833	7.94738e-05	0.0135331	1.52467
ILMN_1719906	hydroxyacyl-CoA dehydrogenase	HADH	3033	-0.441708	8.65103	-4.48044	8.01448e-05	0.0135998	1.51698
ILMN_1685095	biogenesis of lysosomal organelles complex 1 subunit 4	BLOC1S4	55330	-0.26928	10.0528	-4.477	8.09601e-05	0.0136904	1.50772
ILMN_1718988	DAZ associated protein 2	DAZAP2	9802	-0.426028	13.728	-4.47465	8.15212e-05	0.0137376	1.5014
ILMN_1795089	RAS protein activator like 3	RASAL3	64926	-0.401583	12.2982	-4.47146	8.22889e-05	0.0137972	1.49282
ILMN_1789171	eukaryotic elongation factor 2 kinase	EEF2K	29904	-0.251206	8.34534	-4.47083	8.24418e-05	0.0137972	1.49112
ILMN_1690963	ArfGAP with SH3 domain, ankyrin repeat and PH domain 1	ASAP1	50807	0.609155	10.8166	4.46245	8.4497e-05	0.0140928	1.46859
ILMN_1766236	homolog of rat pragma of Rnd2	SGK223	157285	-0.639277	10.2851	-4.46117	8.48166e-05	0.0140978	1.46514
ILMN_1791182				-0.391473	10.8425	-4.45535	8.6278e-05	0.0142919	1.44951
ILMN_1783636	cytochrome c oxidase subunit 6A1	COX6A1	1337	0.435632	10.1732	4.44898	8.79084e-05	0.0144986	1.43238
ILMN_1676767	C-type lectin domain family 4 member D	CLEC4D	338339	0.699197	8.13794	4.44815	8.81212e-05	0.0144986	1.43017
ILMN_1762766	protein tyrosine phosphatase, receptor type A	PTPRA	5786	-0.268788	8.62223	-4.44624	8.86173e-05	0.0145312	1.42503
ILMN_1685289	chromosome 16 open reading frame 58	C16orf58	64755	-0.45622	9.9045	-4.442	8.97267e-05	0.0146637	1.41365
ILMN_1701911	dendritic cell associated nuclear protein	DCANP1	140947	-0.238265	7.58652	-4.43712	9.10235e-05	0.0148259	1.40052
ILMN_1748915	S100 calcium binding protein A12	S100A12	6283	0.808461	8.02277	4.43466	9.16807e-05	0.014864	1.39394
ILMN_1727309	regulator of microtubule dynamics 3	RMDN3	55177	-0.269383	8.71628	-4.43397	9.18682e-05	0.014864	1.39207
ILMN_1789909	TBC1 domain family member 9B	TBC1D9B	23061	-0.267342	8.27814	-4.43275	9.21976e-05	0.0148679	1.3888
ILMN_1733696	IMP3, U3 small nucleolar ribonucleoprotein	IMP3	55272	-0.487895	11.0877	-4.43117	9.26244e-05	0.014884	1.38457
ILMN_1673991	5-aminoimidazole-4-carboxamide ribonucleotide formyltransferase/IMP cyclohydrolase	ATIC	471	-0.526554	9.85472	-4.43013	9.29084e-05	0.014884	1.38177
ILMN_1738383	eukaryotic translation elongation factor 2	EEF2	1938	-0.496223	13.3396	-4.42861	9.33237e-05	0.0149015	1.37769
ILMN_1703720	splicing factor 3b subunit 6	SF3B6	51639	0.702632	9.26067	4.41909	9.59663e-05	0.01525	1.35215
ILMN_1695463				0.580618	8.25003	4.4185	9.61323e-05	0.01525	1.35057
ILMN_1798536	Josephin domain containing 1	JOSD1	9929	-0.26248	9.47365	-4.41602	9.68332e-05	0.0153113	1.34392
ILMN_1739965	solute carrier family 11 member 1	SLC11A1	6556	0.56123	8.50691	4.41189	9.80143e-05	0.0154375	1.33283
ILMN_1701660	BTB domain containing 2	BTBD2	55643	-0.372944	11.0905	-4.41102	9.82652e-05	0.0154375	1.33049
ILMN_1803814	LRR binding FLII interacting protein 1	LRRFIP1	9208	0.456358	10.2908	4.40951	9.86995e-05	0.0154558	1.32646
ILMN_1774605	voltage dependent anion channel 1	VDAC1	7416	-0.205564	9.16611	-4.40079	0.000101254	0.015805	1.30309
ILMN_1766010	tyrosyl-tRNA synthetase	YARS	8565	-0.387532	10.019	-4.39825	0.000102012	0.01583	1.29626
ILMN_1801216	S100 calcium binding protein P	S100P	6286	1.34608	11.0812	4.39808	0.000102064	0.01583	1.2958
ILMN_1692773	Bet1 golgi vesicular membrane trafficking protein like	BET1L	51272	-0.263327	10.7275	-4.39516	0.000102938	0.0158587	1.288
ILMN_1795524				-0.211414	7.5874	-4.39416	0.000103241	0.0158587	1.28531
ILMN_1851169				-0.216523	7.69103	-4.39399	0.000103292	0.0158587	1.28486
ILMN_1700138	cAMP responsive element binding protein 1	CREB1	1385	-0.339176	8.2067	-4.39313	0.000103552	0.0158587	1.28257
ILMN_1703427	SON DNA binding protein	SON	6651	-0.26015	7.66579	-4.38669	0.000105524	0.0161101	1.26531
ILMN_1754529	SPG7, paraplegin matrix AAA peptidase subunit	SPG7	6687	-0.362446	10.8665	-4.38081	0.000107357	0.0163388	1.24956
ILMN_1777740	thioesterase superfamily member 6	THEM6	51337	-0.381306	9.93466	-4.37798	0.00010825	0.0164233	1.24199
ILMN_1730019				-0.330969	8.04131	-4.3764	0.000108753	0.0164484	1.23774
ILMN_1652505	apurinic/apyrimidinic endodeoxyribonuclease 2	APEX2	27301	-0.232316	8.75246	-4.37487	0.000109242	0.0164712	1.23364
ILMN_1707945	DNA helicase B	HELB	92797	-0.174178	7.66779	-4.37264	0.000109957	0.0165279	1.22768
ILMN_1799939	TATA-box binding protein associated factor 1 like	TAF1L	138474	-0.206973	7.32435	-4.37095	0.000110501	0.0165585	1.22317
ILMN_1786601	PLAG1 like zinc finger 2	PLAGL2	5326	-0.282195	8.88104	-4.36495	0.000112458	0.0167454	1.20711
ILMN_1680347	zinc finger protein 317	ZNF317	57693	-0.268001	9.17032	-4.36417	0.000112715	0.0167454	1.20503
ILMN_1708502	AF4/FMR2 family member 4	AFF4	27125	-0.371037	8.20042	-4.36397	0.00011278	0.0167454	1.2045
ILMN_1696420	bromodomain containing 7	BRD7	29117	-0.228771	8.51173	-4.35709	0.000115075	0.0170342	1.18608
ILMN_1687782	RAD17 checkpoint clamp loader component	RAD17	5884	-0.253133	8.03391	-4.3526	0.000116594	0.0172069	1.17409
ILMN_1737807	splicing factor 3b subunit 2	SF3B2	10992	-0.441694	12.533	-4.34913	0.000117783	0.0172982	1.16481
ILMN_1754145	cell cycle associated protein 1	CAPRIN1	4076	-0.243992	8.08309	-4.34872	0.000117924	0.0172982	1.16372
ILMN_1719140	WD repeat domain 45B	WDR45B	56270	-0.202517	8.34733	-4.34267	0.000120029	0.0175541	1.14755
ILMN_1719032	LSM3 homolog, U6 small nuclear RNA and mRNA degradation associated	LSM3	27258	0.72354	8.65709	4.33794	0.000121699	0.0177452	1.13491
ILMN_1795118	SID1 transmembrane family member 1	SIDT1	54847	-0.207631	7.77838	-4.33521	0.000122673	0.0178117	1.12762
ILMN_1730622	Enah/Vasp-like	EVL	51466	-0.795899	12.5831	-4.33461	0.000122887	0.0178117	1.12603
ILMN_1680239	nudix hydrolase 9	NUDT9	53343	-0.319803	7.92074	-4.33301	0.000123465	0.0178423	1.12174
ILMN_1803686	adenosine deaminase	ADA	100	-0.485668	9.65625	-4.32744	0.000125491	0.0180815	1.10686
ILMN_1861076				-0.153487	7.53535	-4.32279	0.000127205	0.0182446	1.09446
ILMN_1730084	catechol-O-methyltransferase	COMT	1312	-0.482011	10.967	-4.32234	0.000127373	0.0182446	1.09325
ILMN_1772645	acylglycerol kinase	AGK	55750	-0.333224	8.15485	-4.32095	0.000127892	0.0182654	1.08953
ILMN_1655137				-0.442017	8.46017	-4.31683	0.00012944	0.0183865	1.07854
ILMN_1771627	zinc finger MIZ-type containing 1	ZMIZ1	57178	-0.455863	9.91235	-4.31667	0.000129498	0.0183865	1.07813
ILMN_1786396	zinc finger ZZ-type and EF-hand domain containing 1	ZZEF1	23140	-0.281649	9.50472	-4.31323	0.000130806	0.0183865	1.06894
ILMN_1663631				-0.282029	12.324	-4.31222	0.000131192	0.0183865	1.06625
ILMN_1662896	WD repeat domain 11	WDR11	55717	-0.377178	8.21512	-4.31197	0.000131288	0.0183865	1.06558
ILMN_1805996	SIN3 transcription regulator family member A	SIN3A	25942	-0.364109	9.72863	-4.31178	0.000131361	0.0183865	1.06507
ILMN_1718934				-0.552553	9.49619	-4.31136	0.00013152	0.0183865	1.06396
ILMN_1666902	adhesion G protein-coupled receptor G5	ADGRG5	221188	-0.487876	8.6297	-4.31074	0.000131761	0.0183865	1.06229
ILMN_1694127				-0.21644	7.53226	-4.30959	0.000132204	0.0183956	1.05922
ILMN_1675190	resistin	RETN	56729	0.841187	8.77941	4.30599	0.000133598	0.0185366	1.04964
ILMN_1669888	cystatin A	CSTA	1475	0.357773	8.26869	4.28668	0.000141337	0.0195161	0.998172
ILMN_1658416	mitochondrial ribosomal protein S18C	MRPS18C	51023	0.58673	8.3535	4.28638	0.000141459	0.0195161	0.997385
ILMN_1653115	enoyl-CoA hydratase 1	ECH1	1891	-0.474888	11.4357	-4.28213	0.000143223	0.0197037	0.986057
ILMN_1681998	adaptor related protein complex 2 beta 1 subunit	AP2B1	163	0.327706	8.38818	4.28033	0.000143978	0.0197518	0.981253
ILMN_1666399	ring finger protein 1	RING1	6015	-0.343085	10.8148	-4.27873	0.00014465	0.0197882	0.976999
ILMN_1793384	Janus kinase 1	JAK1	3716	-0.431657	9.14226	-4.27632	0.00014567	0.0198719	0.970577
ILMN_1664537	ubiquitin specific peptidase 11	USP11	8237	-0.256052	8.31202	-4.26884	0.000148875	0.0202169	0.950693
ILMN_1802831	myotubularin related protein 12	MTMR12	54545	-0.269036	7.7412	-4.26849	0.000149029	0.0202169	0.949747
ILMN_1660579	cytokine receptor like factor 3	CRLF3	51379	-0.324465	8.25123	-4.26656	0.000149869	0.0202744	0.944611
ILMN_1897310				-0.353665	8.49341	-4.25593	0.00015458	0.0208537	0.916335
ILMN_1764087	synaptophysin like 1	SYPL1	6856	-0.28518	9.26163	-4.25175	0.000156472	0.0210506	0.90522
ILMN_1687921	jumonji domain containing 8	JMJD8	339123	-0.376227	11.151	-4.24618	0.000159026	0.0212812	0.890426
ILMN_1748707	cysteine rich with EGF like domains 2	CRELD2	79174	-0.305407	9.71078	-4.24611	0.000159059	0.0212812	0.890235
ILMN_1734231	dolichyl-diphosphooligosaccharide--protein glycosyltransferase non-catalytic subunit	DDOST	1650	-0.338895	10.9542	-4.2443	0.000159899	0.0213069	0.885426
ILMN_1814465	ubiquitin conjugating enzyme E2 G1	UBE2G1	7326	-0.399232	8.18833	-4.24381	0.000160127	0.0213069	0.884126
ILMN_1799815	xylosyltransferase 2	XYLT2	64132	-0.312359	9.34515	-4.23383	0.00016484	0.0218339	0.857627
ILMN_1745852	WD repeat domain 33	WDR33	55339	-0.3198	8.29199	-4.23313	0.000165173	0.0218339	0.855779
ILMN_1772605	fibroblast growth factor receptor substrate 3	FRS3	10817	-0.225288	7.77712	-4.2326	0.000165432	0.0218339	0.85435
ILMN_1744068	elongator acetyltransferase complex subunit 3	ELP3	55140	-0.313853	9.28685	-4.23002	0.000166675	0.0218883	0.847513
ILMN_1689485	zinc finger protein 148	ZNF148	7707	0.377876	9.99459	4.22988	0.000166743	0.0218883	0.847138
ILMN_1711361	zinc finger protein 319	ZNF319	57567	-0.28129	9.41909	-4.22863	0.000167351	0.0219091	0.843815
ILMN_1769031	mechanistic target of rapamycin	MTOR	2475	-0.249762	9.0279	-4.2248	0.000169221	0.0220411	0.833666
ILMN_1730077	RNA pseudouridylate synthase domain containing 2	RPUSD2	27079	-0.317316	9.0708	-4.22406	0.000169587	0.0220411	0.831694
ILMN_1708906	CCR4-NOT transcription complex subunit 11	CNOT11	55571	-0.286325	10.7756	-4.22379	0.000169718	0.0220411	0.83099
ILMN_1713249	PHD finger protein 19	PHF19	26147	-0.30328	8.7224	-4.22266	0.000170279	0.0220553	0.827971
ILMN_1785732	TNF alpha induced protein 6	TNFAIP6	7130	0.863598	8.97903	4.22028	0.000171458	0.0221491	0.821669
ILMN_1726516	scribbled planar cell polarity protein	SCRIB	23513	-0.243989	8.57762	-4.21722	0.000172989	0.022236	0.813551
ILMN_1655884	ATPase sarcoplasmic/endoplasmic reticulum Ca2+ transporting 2	ATP2A2	488	-0.19181	7.71662	-4.2171	0.000173052	0.022236	0.813222
ILMN_1796464	WD repeat domain 37	WDR37	22884	-0.23366	8.74836	-4.2162	0.000173501	0.022236	0.810853
ILMN_1727652	GATA binding protein 3	GATA3	2625	-0.329798	7.78547	-4.21091	0.000176186	0.0225209	0.796827
ILMN_1763012	profilin 1	PFN1	5216	-0.345327	12.9979	-4.2098	0.000176758	0.0225348	0.793866
ILMN_1731599	mitochondrial ribosomal protein L33	MRPL33	9553	0.360045	8.84474	4.20549	0.000178985	0.0227333	0.782435
ILMN_1804637	zinc finger and SCAN domain containing 21	ZSCAN21	7589	-0.329456	8.20672	-4.2045	0.000179498	0.0227333	0.77982
ILMN_1738938	translocase of inner mitochondrial membrane 8 homolog B	TIMM8B	26521	0.175755	7.36629	4.20408	0.000179718	0.0227333	0.778702
ILMN_1785095	ATPase H+ transporting V0 subunit e2	ATP6V0E2	155066	-0.591619	10.4143	-4.20319	0.000180183	0.0227333	0.776344
ILMN_1778242	calmodulin 1	CALM1	801	-0.330532	11.0865	-4.19951	0.000182116	0.0228991	0.766599
ILMN_1862853				-0.0957375	7.2477	-4.19851	0.000182646	0.0228991	0.763944
ILMN_1746252	DAN polymerase delta 2, accessory subunit	POLD2	5425	-0.516238	10.4315	-4.19729	0.000183294	0.0228991	0.760708
ILMN_1683682	diacylglycerol lipase alpha	DAGLA	747	-0.123744	7.41705	-4.19713	0.000183377	0.0228991	0.760297
ILMN_1796316	matrix metallopeptidase 9	MMP9	4318	1.08566	12.1316	4.19371	0.000185206	0.0230684	0.751232
ILMN_1799981				0.339523	9.37128	4.19007	0.000187169	0.0232534	0.741606
ILMN_1890845				0.417233	8.89812	4.18685	0.000188928	0.0234121	0.733068
ILMN_1772218	major histocompatibility complex, class II, DP alpha 1	HLA-DPA1	3113	-0.715389	12.4822	-4.18397	0.00019051	0.0235483	0.72545
ILMN_1755536	prefoldin subunit 5	PFDN5	5204	1.26125	11.2198	4.18229	0.00019144	0.0236033	0.721008
ILMN_1812445	phosphoribosyl pyrophosphate synthetase associated protein 2	PRPSAP2	5636	-0.25199	8.8907	-4.17932	0.000193095	0.0237472	0.713148
ILMN_1651872	UbiA prenyltransferase domain containing 1	UBIAD1	29914	-0.301064	8.74752	-4.17833	0.000193652	0.0237558	0.710517
ILMN_1782829	glioma tumor suppressor candidate region gene 1	GLTSCR1	29998	-0.460562	9.05384	-4.17433	0.00019591	0.0239724	0.699933
ILMN_1743966	B-cell CLL/lymphoma 9-like	BCL9L	283149	-0.215641	7.85909	-4.17023	0.000198248	0.0240872	0.689104
ILMN_1755415				-0.303875	8.00704	-4.16995	0.000198411	0.0240872	0.688352
ILMN_1701293	cytochrome c oxidase subunit 7A2	COX7A2	1347	0.838206	11.1501	4.16902	0.000198943	0.0240872	0.68591
ILMN_1788363	mutL homolog 1	MLH1	4292	-0.231978	8.78222	-4.168	0.000199534	0.0240872	0.6832
ILMN_1765091	ankyrin repeat and KH domain containing 1	ANKHD1	54882	-0.198886	8.82815	-4.16698	0.000200122	0.0240872	0.680513
ILMN_1665066	nitric oxide associated 1	NOA1	84273	-0.287011	9.57971	-4.16668	0.000200297	0.0240872	0.679718
ILMN_1703701	poly(ADP-ribose) polymerase family member 6	PARP6	56965	-0.300321	10.4928	-4.16666	0.00020031	0.0240872	0.679655
ILMN_1770548	cytoplasmic linker associated protein 2	CLASP2	23122	-0.183675	7.64	-4.16423	0.000201726	0.0241977	0.673227
ILMN_1678962	DNA fragmentation factor subunit beta	DFFB	1677	-0.385287	8.33557	-4.16194	0.000203065	0.0242984	0.66719
ILMN_1794260	lysine demethylase 2B	KDM2B	84678	-0.483572	9.63319	-4.16024	0.000204069	0.0243587	0.662685
ILMN_1733421	protein kinase C theta	PRKCQ	5588	-0.434143	9.22944	-4.15764	0.000205608	0.0244331	0.65583
ILMN_1741003	annexin A5	ANXA5	308	-0.491837	11.6391	-4.1575	0.000205695	0.0244331	0.655442
ILMN_1727041	EWS RNA binding protein 1	EWSR1	2130	-0.319024	10.2271	-4.15214	0.000208909	0.0247164	0.641288
ILMN_1665717	eukaryotic translation initiation factor 2 subunit gamma	EIF2S3	1968	-0.327377	10.7568	-4.15154	0.000209272	0.0247164	0.639704
ILMN_1681783	annexin A1	ANXA1	301	0.857492	10.995	4.15099	0.000209603	0.0247164	0.638264
ILMN_1671554	lipin 1	LPIN1	23175	-0.548058	9.18056	-4.14598	0.000212664	0.0249911	0.62503
ILMN_1708728	H2A histone family member J	H2AFJ	55766	0.473212	9.43862	4.14521	0.000213141	0.0249911	0.622984
ILMN_1803476	potassium channel tetramerization domain containing 20	KCTD20	222658	0.398368	9.63013	4.14467	0.000213472	0.0249911	0.621569
ILMN_1750314	phosphoinositide-3-kinase regulatory subunit 4	PIK3R4	30849	-0.256828	8.15168	-4.14285	0.0002146	0.0250629	0.61676
ILMN_1669070	mitochondrial intermediate peptidase	MIPEP	4285	-0.199038	7.47721	-4.14105	0.000215718	0.0250853	0.612018
ILMN_1712786	adenosylhomocysteinase like 2	AHCYL2	23382	-0.240194	7.7754	-4.14008	0.000216325	0.0250853	0.609451
ILMN_1763460	SNU13 homolog, small nuclear ribonucleoprotein (U4/U6.U5)	SNU13	4809	-0.383661	11.2046	-4.14006	0.000216337	0.0250853	0.609404
ILMN_1657283	alkB homolog 5, RNA demethylase	ALKBH5	54890	-0.333936	11.8008	-4.13455	0.000219812	0.0254277	0.594858
ILMN_1799106	mitochondrial amidoxime reducing component 1	MARC1	64757	0.816092	9.94193	4.1253	0.000225764	0.0260352	0.570481
ILMN_1705617	cofilin 1	CFL1	1072	-0.30746	12.9422	-4.12474	0.000226133	0.0260352	0.568988
ILMN_1807972	microtubule associated monooxygenase, calponin and LIM domain containing 1	MICAL1	64780	0.30674	10.3449	4.12328	0.000227086	0.0260375	0.565151
ILMN_1711617	glia maturation factor gamma	GMFG	9535	0.80831	11.1711	4.12242	0.000227652	0.0260375	0.562881
ILMN_1678766	dynein light chain Tctex-type 1	DYNLT1	6993	0.604409	10.62	4.12226	0.000227756	0.0260375	0.562462
ILMN_1679797	adenosine deaminase, RNA specific B1	ADARB1	104	-0.537185	8.93142	-4.11217	0.000234493	0.0267449	0.535865
ILMN_1655830				-0.226713	7.87318	-4.10956	0.000236266	0.026884	0.528996
ILMN_1859993				0.0899516	7.42746	4.10615	0.000238601	0.0269798	0.520022
ILMN_1689704	transmembrane protein 5	TMEM5	10329	-0.157991	8.24732	-4.10577	0.000238862	0.0269798	0.519025
ILMN_1739885	solute carrier family 41 member 3	SLC41A3	54946	-0.370167	9.31954	-4.10531	0.000239178	0.0269798	0.517817
ILMN_1695797	nuclear receptor coactivator 6	NCOA6	23054	-0.270111	8.84257	-4.1051	0.000239323	0.0269798	0.517264
ILMN_1799103	small nuclear ribonucleoprotein polypeptides B and B1	SNRPB	6628	-0.386709	11.1749	-4.10245	0.000241165	0.0271247	0.510269
ILMN_1753467	sterile alpha motif domain containing 4B	SAMD4B	55095	0.256119	8.04767	4.0986	0.000243855	0.027364	0.500152
ILMN_1863009				0.176534	7.53258	4.09779	0.000244425	0.027365	0.498021
ILMN_1752111	SWI/SNF related, matrix associated, actin dependent regulator of chromatin, subfamily a like 1	SMARCAL1	50485	-0.22904	8.36408	-4.09597	0.000245713	0.027446	0.493228
ILMN_1805812	torsin family 1 member A	TOR1A	1861	0.322785	9.82193	4.09195	0.000248577	0.0276214	0.482656
ILMN_1680967	SAP domain containing ribonucleoprotein	SARNP	84324	0.703127	9.07562	4.09172	0.000248743	0.0276214	0.48205
ILMN_1781795	enhancer of rudimentary homolog (Drosophila)	ERH	2079	0.618178	9.47615	4.09138	0.000248985	0.0276214	0.481161
ILMN_1815682	5-hydroxymethylcytosine (hmC) binding, ES cell-specific	HMCES	56941	-0.340737	9.56173	-4.08886	0.000250803	0.0277599	0.474526
ILMN_1724341	ALG13, UDP-N-acetylglucosaminyltransferase subunit	ALG13	79868	-0.328407	7.84688	-4.08736	0.000251892	0.0278172	0.470574
ILMN_1765829	NUFIP2, FMR1 interacting protein 2	NUFIP2	57532	0.272209	8.25041	4.08549	0.000253248	0.0278617	0.465678
ILMN_1790741				-0.305501	9.19831	-4.08523	0.000253439	0.0278617	0.464987
ILMN_1707585	solute carrier family 46 member 2	SLC46A2	57864	-0.298419	8.41641	-4.08414	0.000254241	0.027887	0.462106
ILMN_1781824	Fas ligand	FASLG	356	-0.298973	7.64947	-4.08327	0.000254873	0.0278934	0.459842
ILMN_1732809	ALG9, alpha-1,2-mannosyltransferase	ALG9	79796	-0.313113	8.1585	-4.07603	0.000260253	0.0283614	0.440793
ILMN_1780732	dedicator of cytokinesis 9	DOCK9	23348	-0.214724	7.76615	-4.07545	0.000260683	0.0283614	0.439287
ILMN_1737084	taxilin alpha	TXLNA	200081	-0.426481	10.3909	-4.07461	0.000261318	0.0283614	0.437066
ILMN_1814859	DEAD-box helicase 47	DDX47	51202	-0.491491	9.41425	-4.07439	0.000261479	0.0283614	0.436506
ILMN_1754195	ribosomal protein L31	RPL31	6160	1.50142	11.3409	4.06838	0.000266047	0.0287928	0.420711
ILMN_1659761				-0.318285	8.40858	-4.06087	0.00027186	0.0293234	0.401001
ILMN_1790062	OTU deubiquitinase with linear linkage specificity	OTULIN	90268	-0.155724	8.3323	-4.06049	0.000272154	0.0293234	0.400016
ILMN_1702301	dedicator of cytokinesis 10	DOCK10	55619	-0.644183	9.12315	-4.05857	0.000273667	0.0293576	0.394962
ILMN_1767514				0.223977	7.78799	4.05855	0.00027368	0.0293576	0.394918
ILMN_1763627	transportin 1	TNPO1	3842	-0.124411	7.57952	-4.05779	0.00027428	0.0293576	0.392922
ILMN_1667916				0.0798988	7.37517	4.05623	0.000275517	0.0293947	0.388819
ILMN_1790807	XPC complex subunit, DNA damage recognition and repair factor	XPC	7508	-0.308049	9.53647	-4.05583	0.000275833	0.0293947	0.387772
ILMN_1685079	telomere maintenance 2	TELO2	9894	-0.240652	7.97958	-4.04841	0.00028178	0.0299629	0.368324
ILMN_1737074				-0.360677	14.7531	-4.04679	0.000283098	0.0299632	0.36407
ILMN_1762224	HPS3, biogenesis of lysosomal organelles complex 2 subunit 1	HPS3	84343	-0.16086	7.8149	-4.04665	0.000283208	0.0299632	0.363716
ILMN_1656501	dual specificity phosphatase 5	DUSP5	1847	-0.350917	8.29852	-4.04614	0.00028363	0.0299632	0.36236
ILMN_1704084	cytidine monophospho-N-acetylneuraminic acid hydroxylase, pseudogene	CMAHP	8418	-0.238648	7.76088	-4.04482	0.000284704	0.0300117	0.358912
ILMN_1677843	RAB24, member RAS oncogene family	RAB24	53917	0.401174	11.8677	4.04307	0.000286138	0.0300737	0.354334
ILMN_1805024	erbb2 interacting protein	ERBIN	55914	-0.131437	7.54187	-4.04222	0.000286837	0.0300737	0.35211
ILMN_1777660	ring finger protein 144A	RNF144A	9781	-0.332887	8.96658	-4.0414	0.000287516	0.0300737	0.349955
ILMN_1717165	immunoglobulin (CD79A) binding protein 1	IGBP1	3476	0.329897	8.86922	4.0411	0.000287763	0.0300737	0.34917
ILMN_1718132	enoyl-CoA hydratase, short chain 1	ECHS1	1892	-0.411382	9.50075	-4.03961	0.000288997	0.030138	0.345269
ILMN_1706426	destrin, actin depolymerizing factor	DSTN	11034	-0.348482	8.69278	-4.03635	0.000291717	0.0303256	0.336729
ILMN_1810805	HEAT repeat containing 5B	HEATR5B	54497	-0.248263	8.27352	-4.03597	0.000292041	0.0303256	0.335718
ILMN_1802252	glyceraldehyde-3-phosphate dehydrogenase	GAPDH	2597	0.363554	11.1398	4.02607	0.00030046	0.031075	0.309813
ILMN_1811594	peptidyl-tRNA hydrolase 2	PTRH2	51651	0.472942	8.71207	4.02599	0.000300534	0.031075	0.309588
ILMN_1675852				0.843455	9.6792	4.02441	0.000301898	0.0311498	0.305462
ILMN_1809141	inhibitor of growth family member 4	ING4	51147	0.180154	8.24607	4.0219	0.000304086	0.0312238	0.29888
ILMN_1773757	solute carrier family 26 member 8	SLC26A8	116369	0.294404	7.89208	4.02058	0.00030524	0.0312238	0.295426
ILMN_1662198	Ran GTPase activating protein 1	RANGAP1	5905	-0.382153	9.95845	-4.01978	0.000305941	0.0312238	0.293338
ILMN_1915076				-0.204331	7.82408	-4.01908	0.000306556	0.0312238	0.291507
ILMN_1768814	kelch like family member 6	KLHL6	89857	-0.317659	8.11752	-4.01882	0.000306781	0.0312238	0.290838
ILMN_1687519	synaptosome associated protein 23	SNAP23	8773	-0.509885	8.7654	-4.01746	0.000307982	0.0312238	0.287276
ILMN_1671568	enoyl-CoA hydratase domain containing 2	ECHDC2	55268	-0.589328	10.4094	-4.01721	0.000308206	0.0312238	0.286613
ILMN_1736002	COP9 signalosome subunit 5	COPS5	10987	0.361186	9.36241	4.01704	0.000308353	0.0312238	0.286179
ILMN_1724863	toll like receptor adaptor molecule 1	TICAM1	148022	-0.38094	9.37063	-4.01701	0.000308384	0.0312238	0.286088
ILMN_1810058	RAB, member of RAS oncogene family-like 2B	RABL2B	11158	-0.165522	7.64594	-4.01545	0.000309764	0.0312984	0.282019
ILMN_1658312	CD37 molecule	CD37	951	-0.302797	12.306	-4.014	0.000311059	0.0313059	0.278218
ILMN_1660063	DNA polymerase epsilon 4, accessory subunit	POLE4	56655	0.574651	10.408	4.013	0.000311947	0.0313059	0.27562
ILMN_1728298	SH3 domain binding kinase 1	SBK1	388228	-0.600031	9.7375	-4.01271	0.000312206	0.0313059	0.274863
ILMN_1732176	1-acylglycerol-3-phosphate O-acyltransferase 2	AGPAT2	10555	0.312626	8.444	4.01249	0.00031241	0.0313059	0.274269
ILMN_1668090	serine/threonine kinase 25	STK25	10494	-0.319818	9.53974	-4.01044	0.000314249	0.0313658	0.268919
ILMN_1651405	bromodomain containing 9	BRD9	65980	-0.295844	10.3872	-4.01039	0.000314295	0.0313658	0.268785
ILMN_1680925	SLC9A3 regulator 1	SLC9A3R1	9368	-0.301224	11.7589	-4.00735	0.000317049	0.0314866	0.260837
ILMN_1810289	myoferlin	MYOF	26509	-0.404359	7.89411	-4.0072	0.000317185	0.0314866	0.260444
ILMN_1691438	phosphatidylinositol transfer protein beta	PITPNB	23760	-0.1995	10.2482	-4.00691	0.000317445	0.0314866	0.259698
ILMN_1714393	RAB24, member RAS oncogene family	RAB24	53917	0.36253	9.24024	4.00171	0.000322217	0.0318504	0.246103
ILMN_1688095	3-hydroxymethyl-3-methylglutaryl-CoA lyase	HMGCL	3155	-0.148097	9.31012	-4.00149	0.000322421	0.0318504	0.245527
ILMN_1665761	B-cell CLL/lymphoma 11B	BCL11B	64919	-0.639461	10.1255	-3.99786	0.000325791	0.0321182	0.236051
ILMN_1675497	protein inhibitor of activated STAT 3	PIAS3	10401	-0.269175	8.86386	-3.99578	0.00032774	0.0322075	0.230619
ILMN_1782890	solute carrier family 25 member 3	SLC25A3	5250	-0.359326	12.6162	-3.99392	0.000329485	0.0322075	0.225779
ILMN_1790891	cytoskeleton associated protein 4	CKAP4	10970	0.638503	10.5027	3.99386	0.000329549	0.0322075	0.225603
ILMN_1746494	farnesyltransferase, CAAX box, alpha	FNTA	2339	-0.376838	8.38053	-3.9936	0.000329791	0.0322075	0.224935
ILMN_1683026	proteasome subunit beta 10	PSMB10	5699	-0.303226	13.6073	-3.99337	0.000330005	0.0322075	0.224344
ILMN_1747775	syntaxin 2	STX2	2054	-0.391643	8.65766	-3.99182	0.000331479	0.0322867	0.220283
ILMN_1655296	utrophin	UTRN	7402	-0.203248	7.81833	-3.99077	0.000332475	0.0323191	0.21755
ILMN_1882000	taxilin gamma	TXLNG	55787	-0.18781	7.76153	-3.98561	0.00033743	0.0326774	0.204073
ILMN_1653718	zinc finger AN1-type containing 2B	ZFAND2B	130617	0.223999	9.67247	3.98553	0.000337503	0.0326774	0.203875
ILMN_1666471	ubiquinol-cytochrome c reductase complex III subunit VII	UQCRQ	27089	0.969558	10.1741	3.98276	0.000340192	0.0327506	0.196647
ILMN_1665943	mitogen-activated protein kinase kinase kinase kinase 1	MAP4K1	11184	-0.501658	10.3934	-3.98252	0.000340427	0.0327506	0.196017
ILMN_1664028	centromere protein B	CENPB	1059	-0.359942	10.8706	-3.98226	0.000340679	0.0327506	0.195343
ILMN_1740276	claudin 9	CLDN9	9080	0.33838	7.9981	3.98198	0.000340949	0.0327506	0.194621
ILMN_1766319	SH2 domain containing 2A	SH2D2A	9047	-0.542014	9.33991	-3.9767	0.000346146	0.0331367	0.180842
ILMN_1692398	contactin associated protein 1	CNTNAP1	8506	-0.203069	7.60532	-3.97602	0.000346819	0.0331367	0.179073
ILMN_1764945	adaptor related protein complex 3 delta 1 subunit	AP3D1	8943	-0.201313	8.94244	-3.97583	0.000347009	0.0331367	0.178573
ILMN_1793724	TAM41 mitochondrial translocator assembly and maintenance homolog	TAMM41	132001	-0.276169	7.84297	-3.97421	0.000348617	0.0331527	0.174362
ILMN_1810436	DnaJ heat shock protein family (Hsp40) member C27	DNAJC27	51277	-0.327479	7.79399	-3.97367	0.00034916	0.0331527	0.172944
ILMN_1812433	haptoglobin	HP	3240	0.493401	8.01352	3.97361	0.00034922	0.0331527	0.172789
ILMN_1699856	ral guanine nucleotide dissociation stimulator	RALGDS	5900	-0.461667	11.3974	-3.97038	0.00035246	0.0333952	0.164378
ILMN_1763875	ATP binding cassette subfamily F member 1	ABCF1	23	-0.410384	10.4199	-3.96489	0.000358038	0.0338579	0.150075
ILMN_1854765				-0.328178	8.9039	-3.96089	0.000362159	0.0341812	0.139654
ILMN_1698189	aminoadipate-semialdehyde dehydrogenase-phosphopantetheinyl transferase	AASDHPPT	60496	-0.20076	7.48404	-3.9597	0.00036339	0.034231	0.136565
ILMN_1767658	ribosome biogenesis regulator homolog	RRS1	23212	-0.330408	8.37282	-3.95865	0.000364488	0.0342682	0.133817
ILMN_1756501	ST6 beta-galactoside alpha-2,6-sialyltransferase 1	ST6GAL1	6480	-0.561462	9.65916	-3.9574	0.000365789	0.0343243	0.130571
ILMN_1663447	heterogeneous nuclear ribonucleoprotein A1	HNRNPA1	3178	-0.178649	7.2327	-3.95607	0.00036718	0.0343886	0.127114
ILMN_1808448	dynein cytoplasmic 1 heavy chain 1	DYNC1H1	1778	-0.407372	11.1944	-3.9523	0.000371161	0.0346449	0.117295
ILMN_1704967	schlafen family member 13	SLFN13	146857	-0.115659	7.43423	-3.95168	0.000371813	0.0346449	0.115698
ILMN_1725300				-0.196466	7.91805	-3.95146	0.000372051	0.0346449	0.115114
ILMN_1651433	deoxycytidine kinase	DCK	1633	-0.436382	8.63267	-3.94937	0.000374284	0.0347863	0.109666
ILMN_1790834	mitochondrial ribosomal protein L49	MRPL49	740	-0.310884	9.71589	-3.94531	0.000378648	0.0351248	0.0991121
ILMN_1745788	C-X3-C motif chemokine receptor 1	CX3CR1	1524	-0.428522	8.43384	-3.94284	0.000381322	0.0352741	0.0927047
ILMN_1891492				0.137213	7.40063	3.94249	0.000381706	0.0352741	0.0917888
ILMN_1795228	zinc finger AN1-type containing 5	ZFAND5	7763	-0.499963	10.8245	-3.9393	0.000385195	0.0355291	0.0835049
ILMN_1743621				-0.213886	7.62411	-3.93743	0.000387264	0.0356525	0.0786268
ILMN_1779185	sperm antigen with calponin homology and coiled-coil domains 1 like	SPECC1L	23384	-0.214918	9.61005	-3.93458	0.000390426	0.0358757	0.0712245
ILMN_1727142	inhibitor of kappa light polypeptide gene enhancer in B-cells, kinase beta	IKBKB	3551	-0.188848	9.53883	-3.93298	0.000392213	0.0358941	0.0670671
ILMN_1845129				-0.129563	7.21369	-3.93288	0.000392323	0.0358941	0.0668113
ILMN_1745623	calcium release activated channel regulator 2B	CRACR2B	283229	0.306935	7.75162	3.93242	0.000392837	0.0358941	0.0656204
ILMN_1736242				-0.250709	7.78462	-3.93039	0.000395118	0.0360349	0.0603491
ILMN_1679771	chromosome 2 open reading frame 68	C2orf68	388969	0.258791	9.2223	3.9293	0.000396348	0.0360795	0.0575202
ILMN_1811387	trefoil factor 3	TFF3	7033	0.440159	7.87728	3.92809	0.000397723	0.0360839	0.0543681
ILMN_1772702	serine and arginine rich splicing factor 8	SRSF8	10929	-0.312712	9.18363	-3.92775	0.000398106	0.0360839	0.053491
ILMN_1736441	pyridoxal phosphatase	PDXP	57026	-0.34701	8.87964	-3.9273	0.000398619	0.0360839	0.0523189
ILMN_1726114	solute carrier family 45 member 3	SLC45A3	85414	-0.330156	7.60108	-3.9227	0.000403883	0.0364926	0.0403787
ILMN_1692575	splicing factor SWAP homolog	SFSWAP	6433	-0.15402	8.67782	-3.92146	0.000405314	0.0365541	0.0371579
ILMN_1796762	coiled-coil domain containing 102A	CCDC102A	92922	-0.443149	8.24224	-3.92033	0.000406614	0.0366035	0.0342441
ILMN_1710671	tetratricopeptide repeat domain 21B	TTC21B	79809	0.106912	7.21844	3.9157	0.000412021	0.0369783	0.0222221
ILMN_1726603	ATP synthase, H+ transporting, mitochondrial Fo complex subunit E	ATP5I	521	0.630742	11.4358	3.91533	0.000412453	0.0369783	0.0212673
ILMN_1659490				0.561564	9.82276	3.91418	0.000413807	0.0369783	0.0182835
ILMN_1750703	Mdm1 nuclear protein	MDM1	56890	-0.323628	8.13259	-3.91418	0.000413814	0.0369783	0.0182686
ILMN_1766054	ATP binding cassette subfamily A member 1	ABCA1	19	0.76973	9.44427	3.9126	0.000415671	0.0370716	0.0141938
ILMN_1669196	transmembrane protein 94	TMEM94	9772	-0.345293	9.77428	-3.91201	0.00041638	0.0370716	0.0126422
ILMN_1770206	gem nuclear organelle associated protein 4	GEMIN4	50628	-0.345681	9.0274	-3.90757	0.000421671	0.0374358	0.00115266
ILMN_1796138	BMX non-receptor tyrosine kinase	BMX	660	0.389972	7.93577	3.90729	0.000422009	0.0374358	0.000423667
ILMN_1737015	ribosomal protein L39	RPL39	6170	1.03145	12.5079	3.90563	0.000424014	0.0375453	-0.00389108
ILMN_1738759	phosphatidylinositol glycan anchor biosynthesis class T	PIGT	51604	-0.225431	9.26778	-3.90483	0.000424983	0.0375628	-0.0059675
ILMN_1777378	COMM domain containing 6	COMMD6	170622	1.37526	9.80777	3.90314	0.000427029	0.0376752	-0.0103375
ILMN_1745860				-0.124507	7.22922	-3.90166	0.000428835	0.0377661	-0.0141769
ILMN_1661945	SRA stem-loop interacting RNA binding protein	SLIRP	81892	0.757718	9.00563	3.89932	0.000431704	0.0379502	-0.0202439
ILMN_1812489	centrosomal protein 85	CEP85	64793	-0.319541	7.93994	-3.89271	0.00043989	0.0386002	-0.0373366
ILMN_1792304	membrane bound O-acyltransferase domain containing 2	MBOAT2	129642	0.250122	7.83666	3.89169	0.000441173	0.0386431	-0.039986
ILMN_1728467	growth hormone inducible transmembrane protein	GHITM	27069	-0.301231	11.2257	-3.89007	0.000443218	0.0387525	-0.0441926
ILMN_1782843				-0.39461	8.01483	-3.88242	0.000452961	0.0395015	-0.0639743
ILMN_1732143				0.43733	8.68812	3.8818	0.000453753	0.0395015	-0.0655624
ILMN_1703314	kelch like family member 36	KLHL36	79786	-0.262484	9.37312	-3.88144	0.000454217	0.0395015	-0.0664937
ILMN_1703046	ATP synthase, H+ transporting, mitochondrial Fo complex subunit C2 (subunit 9)	ATP5G2	517	-0.388173	13.5421	-3.88081	0.000455043	0.0395028	-0.0681467
ILMN_1727098	protein phosphatase 1 regulatory subunit 16B	PPP1R16B	26051	-0.415976	8.82244	-3.87913	0.000457215	0.0396207	-0.0724768
ILMN_1813775	cyclin G associated kinase	GAK	2580	-0.329891	11.6142	-3.87574	0.000461638	0.0399329	-0.0812345
ILMN_1671427	F-box and WD repeat domain containing 4	FBXW4	6468	-0.280405	9.26011	-3.87386	0.000464119	0.0400764	-0.0861103
ILMN_1783489	ribosomal protein S24	RPS24	6229	1.06167	11.3531	3.87109	0.000467777	0.0402945	-0.0932504
ILMN_1656145	glutamic-oxaloacetic transaminase 1	GOT1	2805	-0.260914	8.23646	-3.8707	0.0004683	0.0402945	-0.0942663
ILMN_1802170	zinc finger protein 664	ZNF664	144348	-0.33961	8.40267	-3.86941	0.000470012	0.0403705	-0.0975855
ILMN_1713993	UBA domain containing 2	UBAC2	337867	-0.22273	9.85047	-3.86863	0.000471066	0.0403898	-0.0996229
ILMN_1657701				-0.489583	8.77722	-3.86773	0.000472269	0.0404217	-0.101941
ILMN_1727332	ATPase inhibitory factor 1	ATPIF1	93974	0.380234	9.20386	3.86695	0.000473316	0.0404298	-0.103956
ILMN_1786168				-0.31989	7.92742	-3.86642	0.000474024	0.0404298	-0.105314
ILMN_1654586	RAS p21 protein activator 3	RASA3	22821	-0.30863	8.64661	-3.85651	0.000487545	0.0414539	-0.130891
ILMN_1667030	heat shock factor binding protein 1	HSBP1	3281	0.287267	10.3283	3.85638	0.000487733	0.0414539	-0.131242
ILMN_1916927				-0.105425	7.29273	-3.85488	0.000489813	0.0415582	-0.135111
ILMN_1658643	reticulon 3	RTN3	10313	0.369549	11.3004	3.85426	0.000490671	0.0415585	-0.136702
ILMN_1721807				0.300502	8.33902	3.85356	0.000491649	0.0415691	-0.138513
ILMN_1653166	C-type lectin domain family 10 member A	CLEC10A	10462	-0.248888	7.88716	-3.8525	0.000493125	0.0416216	-0.141238
ILMN_1694233				-0.347409	8.33707	-3.85117	0.000494997	0.0417074	-0.144684
ILMN_1777296	actin beta	ACTB	60	-0.61925	14.0284	-3.84882	0.000498308	0.0418653	-0.150745
ILMN_1700067	butyrophilin subfamily 3 member A3	BTN3A3	10384	-0.411959	8.3584	-3.84843	0.00049885	0.0418653	-0.151733
ILMN_1700604	RNA binding motif protein 14	RBM14	10432	-0.328027	10.5474	-3.84786	0.000499663	0.0418653	-0.153213
ILMN_1653504	sphingosine-1-phosphate receptor 1	S1PR1	1901	-0.422704	8.33772	-3.8474	0.000500311	0.0418653	-0.154392
ILMN_1749287	toll like receptor 6	TLR6	10333	0.292457	8.432	3.84381	0.000505429	0.0421724	-0.163645
ILMN_1813840	lysine demethylase 1A	KDM1A	23028	-0.333621	8.90722	-3.84361	0.000505712	0.0421724	-0.164155
ILMN_1770673	AT-hook transcription factor	AKNA	80709	-0.277871	11.7459	-3.84216	0.000507794	0.0422736	-0.167889
ILMN_1767691	vacuolar protein sorting 25 homolog	VPS25	84313	0.180843	8.47022	3.83977	0.000511254	0.0424577	-0.174063
ILMN_1721621	natural killer cell triggering receptor	NKTR	4820	-0.555971	9.98986	-3.8393	0.000511935	0.0424577	-0.175273
ILMN_1776173	proteasome 26S subunit, non-ATPase 7	PSMD7	5713	-0.21654	9.82033	-3.83883	0.00051262	0.0424577	-0.176488
ILMN_1672356	ankyrin repeat domain 13D	ANKRD13D	338692	0.486038	9.43545	3.8377	0.000514266	0.0425216	-0.179402
ILMN_1776879	high mobility group nucleosomal binding domain 2	HMGN2	3151	-0.222445	8.22777	-3.83681	0.000515553	0.0425559	-0.181675
ILMN_1789492	zinc finger DHHC-type containing 8	ZDHHC8	29801	-0.564273	10.184	-3.83149	0.000523384	0.0431292	-0.195378
ILMN_1655935	adenylate cyclase 7	ADCY7	113	-0.24031	8.45636	-3.83054	0.000524792	0.0431722	-0.197821
ILMN_1792825	ariadne RBR E3 ubiquitin protein ligase 2	ARIH2	10425	-0.288982	10.0815	-3.82664	0.000530628	0.0435174	-0.207871
ILMN_1748018	golgi reassembly stacking protein 2	GORASP2	26003	-0.365752	8.71372	-3.82654	0.000530777	0.0435174	-0.208126
ILMN_1718734	MLLT6, PHD finger domain containing	MLLT6	4302	-0.386405	10.108	-3.82526	0.000532703	0.0435468	-0.211419
ILMN_1742026	pyrin and HIN domain family member 1	PYHIN1	149628	-0.463044	8.13211	-3.82511	0.000532923	0.0435468	-0.211794
ILMN_1701696				0.455763	10.8972	3.82245	0.000536954	0.0437371	-0.218642
ILMN_1797744	tubulin polymerization promoting protein family member 3	TPPP3	51673	-0.228759	7.45595	-3.82239	0.000537048	0.0437371	-0.218802
ILMN_1716105				0.451784	11.1734	3.81635	0.000546309	0.0443431	-0.234339
ILMN_1733960	N(alpha)-acetyltransferase 38, NatC auxiliary subunit	NAA38	84316	0.508811	11.1886	3.81633	0.000546339	0.0443431	-0.23439
ILMN_1704091	diacylglycerol O-acyltransferase 1	DGAT1	8694	0.291338	8.79839	3.81517	0.000548127	0.0443431	-0.237358
ILMN_1671478	creatine kinase B	CKB	1152	-0.170967	7.70435	-3.81517	0.000548131	0.0443431	-0.237365
ILMN_1810474	ubiquitin conjugating enzyme E2 I	UBE2I	7329	-0.292162	11.4407	-3.8144	0.000549329	0.0443663	-0.239349
ILMN_1727996	BCL2 associated athanogene 4	BAG4	9530	0.179119	8.09687	3.81193	0.000553174	0.0446029	-0.245687
ILMN_1678707	TATA-box binding protein associated factor 15	TAF15	8148	-0.562447	10.2706	-3.81004	0.000556133	0.0447673	-0.250534
ILMN_1670895	zinc finger protein 207	ZNF207	7756	-0.261339	9.30934	-3.80849	0.000558574	0.0448897	-0.254514
ILMN_1802203	ADP ribosylation factor 1	ARF1	375	-0.269051	11.6794	-3.80629	0.000562064	0.0450956	-0.260172
ILMN_1708375	interferon regulatory factor 1	IRF1	3659	-0.406909	13.246	-3.8029	0.000567471	0.0451911	-0.268871
ILMN_1750108	SEC22 homolog C, vesicle trafficking protein	SEC22C	9117	-0.391494	8.6669	-3.80274	0.000567725	0.0451911	-0.269277
ILMN_1768071	chromosome 2 open reading frame 50	C2orf50	130813	0.101808	7.55541	3.80251	0.000568095	0.0451911	-0.269869
ILMN_1751851	cat eye syndrome chromosome region, candidate 1	CECR1	51816	-0.632446	11.8009	-3.80211	0.00056874	0.0451911	-0.2709
ILMN_1698934	CKLF like MARVEL transmembrane domain containing 7	CMTM7	112616	-0.264732	12.2114	-3.80193	0.000569035	0.0451911	-0.271371
ILMN_1732089	methylthioribose-1-phosphate isomerase 1	MRI1	84245	-0.433583	9.42705	-3.80136	0.000569946	0.0451911	-0.272826
ILMN_1774661	small nuclear ribonucleoprotein polypeptides B and B1	SNRPB	6628	-0.352932	11.6177	-3.80115	0.000570287	0.0451911	-0.273369
ILMN_1739297	polypeptide N-acetylgalactosaminyltransferase 4	GALNT4	8693	0.337647	8.32426	3.80044	0.000571435	0.0451911	-0.275196
ILMN_1763834	amyloid beta precursor like protein 1	APLP1	333	0.0953198	7.22315	3.80033	0.000571604	0.0451911	-0.275465
ILMN_1652512	C2 calcium dependent domain containing 2	C2CD2	25966	-0.240271	8.15977	-3.79958	0.00057282	0.0452138	-0.277395
ILMN_1688152	interleukin 27 receptor subunit alpha	IL27RA	9466	-0.341286	9.84531	-3.79766	0.000575939	0.0453864	-0.282328
ILMN_1804988	modulator of apoptosis 1	MOAP1	64112	-0.295868	8.66865	-3.79634	0.000578095	0.0454827	-0.285722
ILMN_1739497	general transcription factor IIH subunit 5	GTF2H5	404672	0.276362	8.99944	3.79552	0.000579425	0.0455138	-0.287809
ILMN_1658289	WD repeat domain 54	WDR54	84058	-0.348469	9.51272	-3.79215	0.000584973	0.0458756	-0.296466
ILMN_1714433	MARCKS like 1	MARCKSL1	65108	-0.290351	9.63309	-3.78755	0.000592611	0.0463478	-0.308249
ILMN_1772131				1.15299	11.7576	3.78727	0.000593092	0.0463478	-0.308987
ILMN_1789849	nucleolar protein 9	NOL9	79707	-0.172682	7.44178	-3.78681	0.000593849	0.0463478	-0.310145
ILMN_1779071	fasciculation and elongation protein zeta 1	FEZ1	9638	-0.33296	7.75881	-3.78367	0.000599139	0.0466859	-0.318199
ILMN_1720270	cerebellar degeneration related protein 2	CDR2	1039	-0.505331	8.71835	-3.78263	0.000600903	0.0467233	-0.32087
ILMN_1664051	SEC22 homolog C, vesicle trafficking protein	SEC22C	9117	-0.264311	7.81365	-3.78198	0.000602011	0.0467233	-0.322543
ILMN_1695157	carbonic anhydrase 4	CA4	762	0.795261	11.1557	3.78141	0.000602975	0.0467233	-0.323996
ILMN_1870427				0.225093	7.66262	3.78113	0.000603456	0.0467233	-0.324721
ILMN_1738449	stromal interaction molecule 2	STIM2	57620	-0.292205	7.97952	-3.77736	0.000609901	0.0471473	-0.334368
ILMN_1688638	CCCTC-binding factor	CTCF	10664	-0.293216	9.0029	-3.77518	0.000613666	0.0473632	-0.339957
ILMN_1752728	fucosidase, alpha-L- 1, tissue	FUCA1	2517	-0.325895	9.09399	-3.77447	0.000614889	0.0473824	-0.341765
ILMN_1770641	kelch like family member 3	KLHL3	26249	-0.401065	8.38061	-3.77182	0.000619501	0.0476625	-0.348551
ILMN_1746578	solute carrier family 23 member 2	SLC23A2	9962	-0.214316	8.26197	-3.76987	0.00062292	0.0478499	-0.353548
ILMN_1676503	RNA binding protein with serine rich domain 1	RNPS1	10921	-0.387853	8.74515	-3.76868	0.00062501	0.0478777	-0.356589
ILMN_1789841	zinc finger protein 217	ZNF217	7764	-0.381091	9.93149	-3.76854	0.000625248	0.0478777	-0.356936
ILMN_1709044	TGFB induced factor homeobox 2	TGIF2	60436	-0.288247	8.67629	-3.76779	0.000626569	0.0479035	-0.358852
ILMN_1714438	mutY DNA glycosylase	MUTYH	4595	-0.388633	9.02572	-3.76723	0.000627573	0.0479051	-0.360305
ILMN_1781061	chromosome 1 open reading frame 174	C1orf174	339448	-0.3152	9.68681	-3.76404	0.000633234	0.0481987	-0.368458
ILMN_1804812	anaphase promoting complex subunit 1	ANAPC1	64682	-0.341475	8.53822	-3.76395	0.000633399	0.0481987	-0.368696
ILMN_1731546	ribosomal protein L26	RPL26	6154	1.21781	9.94576	3.76264	0.000635729	0.0482694	-0.372029
ILMN_1680037	family with sequence similarity 65 member A	FAM65A	79567	-0.384628	10.5613	-3.76232	0.00063631	0.0482694	-0.372858
ILMN_1704286	FXYD domain containing ion transport regulator 5	FXYD5	53827	-0.38797	12.4545	-3.76006	0.000640375	0.0485022	-0.378639
ILMN_1772118	protein disulfide isomerase family A member 4	PDIA4	9601	-0.338729	9.0621	-3.75837	0.000643424	0.0485498	-0.382951
ILMN_1753608	transmembrane protein 131	TMEM131	23505	-0.322373	9.73004	-3.7579	0.000644268	0.0485498	-0.384141
ILMN_1908274				-0.139471	7.66506	-3.75778	0.000644488	0.0485498	-0.384451
ILMN_1784218	DEAD-box helicase 23	DDX23	9416	-0.191388	9.52208	-3.75751	0.000644991	0.0485498	-0.385159
ILMN_1672443	quinoid dihydropteridine reductase	QDPR	5860	-0.409358	8.33877	-3.75592	0.000647868	0.0486742	-0.3892
ILMN_1765855	leucine rich repeat containing 8 family member C	LRRC8C	84230	-0.436351	8.3916	-3.7555	0.000648643	0.0486742	-0.390286
ILMN_1670948	TSR2, ribosome maturation factor	TSR2	90121	-0.240716	9.67653	-3.75444	0.00065058	0.0487445	-0.392992
ILMN_1660250	solute carrier family 16 member 11	SLC16A11	162515	-0.115409	7.47903	-3.75095	0.000657007	0.0491233	-0.401916
ILMN_1665384	SH3 binding domain protein 5 like	SH3BP5L	80851	0.406572	9.29705	3.75006	0.000658652	0.0491233	-0.404186
ILMN_1797341	AT-rich interaction domain 1A	ARID1A	8289	-0.321176	10.3349	-3.75005	0.000658663	0.0491233	-0.404201
ILMN_1659807	dpy-30, histone methyltransferase complex regulatory subunit	DPY30	84661	0.523491	8.6116	3.7486	0.00066136	0.0492491	-0.40791
ILMN_1737535	TATA-box binding protein associated factor 4	TAF4	6874	-0.275028	8.36298	-3.74682	0.000664672	0.0494202	-0.412444
ILMN_1665610				0.0995179	6.94633	3.74202	0.000673723	0.0498778	-0.424719
ILMN_1715120	diazepam binding inhibitor, acyl-CoA binding protein	DBI	1622	0.827849	9.75423	3.74184	0.000674057	0.0498778	-0.425169
ILMN_1674421	transmembrane 9 superfamily member 4	TM9SF4	9777	-0.307841	9.0374	-3.74181	0.000674108	0.0498778	-0.425238
ILMN_1660749	ASPSCR1, UBX domain containing tether for SLC2A4	ASPSCR1	79058	-0.31292	10.4688	-3.74113	0.000675407	0.0498778	-0.426985
ILMN_1723843	casein kinase 2 alpha 2	CSNK2A2	1459	-0.222718	8.72963	-3.74084	0.000675948	0.0498778	-0.427712
ILMN_1694240	mitogen-activated protein kinase kinase 1	MAP2K1	5604	-0.306659	9.57146	-3.73791	0.000681537	0.0502141	-0.435185
ILMN_1738750	transcription factor CP2	TFCP2	7024	-0.238631	8.27785	-3.73471	0.000687695	0.0505913	-0.443348
ILMN_1667315				-0.397758	8.56713	-3.73204	0.000692881	0.0507958	-0.450166
ILMN_1806962	glucose-6-phosphatase catalytic subunit 3	G6PC3	92579	-0.335562	9.65942	-3.73201	0.00069294	0.0507958	-0.450242
ILMN_1705390	kelch like family member 22	KLHL22	84861	-0.253978	10.1214	-3.73074	0.000695423	0.0507958	-0.453488
ILMN_1695311	major histocompatibility complex, class II, DM alpha	HLA-DMA	3108	-0.493138	12.4154	-3.7306	0.00069569	0.0507958	-0.453836
ILMN_1659156	ankyrin repeat domain 16	ANKRD16	54522	-0.171673	7.77432	-3.7306	0.000695691	0.0507958	-0.453837
ILMN_1722059	scaffold attachment factor B	SAFB	6294	-0.286396	10.3037	-3.72811	0.000700568	0.0510754	-0.460176
ILMN_1785646	peripheral myelin protein 22	PMP22	5376	-0.229837	7.37284	-3.72725	0.000702273	0.0511232	-0.462382
ILMN_1795949	coronin 7	CORO7	79585	0.258803	9.95719	3.72598	0.00070477	0.0512284	-0.465603
ILMN_1668541				-0.0724344	7.31779	-3.72326	0.000710183	0.0515449	-0.472544
ILMN_1659437	thioredoxin domain containing 17	TXNDC17	84817	0.636264	9.28041	3.72239	0.000711916	0.0515693	-0.474755
ILMN_1693055	zinc finger DHHC-type containing 3	ZDHHC3	51304	0.365492	8.97521	3.72203	0.000712637	0.0515693	-0.475673
ILMN_1798204	interleukin 21 receptor	IL21R	50615	-0.29791	7.92253	-3.72136	0.000713972	0.0515892	-0.477371
ILMN_1666670	ring-box 1	RBX1	9978	0.763838	8.76841	3.72027	0.000716172	0.0516715	-0.480162
ILMN_1773407	chromosome 16 open reading frame 72	C16orf72	29035	0.378362	9.92162	3.71969	0.000717333	0.0516787	-0.481632
ILMN_1746565	CD6 molecule	CD6	923	-0.660307	11.3352	-3.7179	0.000720942	0.0518621	-0.486185
ILMN_1739633	KRAB-A domain containing 1	KRBA1	84626	-0.260293	8.67291	-3.71504	0.000726742	0.0522022	-0.493454
ILMN_1771593	ribonucleotide reductase catalytic subunit M1	RRM1	6240	-0.357438	8.74942	-3.71418	0.000728502	0.0522515	-0.495648
ILMN_1775814	growth hormone receptor	GHR	2690	-0.112756	7.21773	-3.71346	0.000729971	0.0522799	-0.497475
ILMN_1726981	vascular endothelial growth factor B	VEGFB	7423	-0.527462	10.4895	-3.71165	0.0007337	0.0524376	-0.502097
ILMN_1712678	ribosomal protein S27 like	RPS27L	51065	0.940868	8.77995	3.71134	0.000734327	0.0524376	-0.502872
ILMN_1759495	exportin 5	XPO5	57510	-0.209363	8.25388	-3.70976	0.000737603	0.0525944	-0.506909
ILMN_1746148	negative regulator of reactive oxygen species	NRROS	375387	-0.434269	9.26337	-3.70413	0.000749335	0.0533529	-0.521222
ILMN_1667022	PAS domain containing serine/threonine kinase	PASK	23178	-0.648839	9.0726	-3.70206	0.000753695	0.0535333	-0.526484
ILMN_1655536	ENY2, transcription and export complex 2 subunit	ENY2	56943	0.554631	8.83446	3.70188	0.000754068	0.0535333	-0.526932
ILMN_1724363	casein kinase 1 epsilon	CSNK1E	1454	-0.247834	7.83436	-3.69909	0.000759983	0.0538747	-0.534018
ILMN_1691090	MPV17, mitochondrial inner membrane protein	MPV17	4358	-0.293827	9.42809	-3.6979	0.000762515	0.0539339	-0.537035
ILMN_1786347	transportin 1	TNPO1	3842	0.294677	9.07006	3.69766	0.000763032	0.0539339	-0.53765
ILMN_1747204	HtrA serine peptidase 2	HTRA2	27429	0.206244	8.14561	3.69564	0.000767366	0.0541616	-0.542785
ILMN_1662364	alanyl-tRNA synthetase	AARS	16	-0.418165	9.94911	-3.69409	0.000770701	0.0543183	-0.546718
ILMN_1792497	ArfGAP with FG repeats 1	AGFG1	3267	0.330082	8.08819	3.69244	0.000774273	0.0544912	-0.550911
ILMN_1738006	TNF receptor superfamily member 21	TNFRSF21	27242	-0.151862	7.71421	-3.69044	0.000778629	0.0545877	-0.555997
ILMN_1864166	human immunodeficiency virus type I enhancer binding protein 3	HIVEP3	59269	-0.275952	7.90114	-3.6892	0.000781322	0.0545877	-0.559127
ILMN_1732439	limb bud and heart development	LBH	81606	-0.134828	7.6067	-3.68915	0.000781447	0.0545877	-0.559273
ILMN_1694174	tripartite motif containing 68	TRIM68	55128	-0.26344	8.66436	-3.68846	0.000782939	0.0545877	-0.561002
ILMN_1794190	cell cycle progression 1	CCPG1	9236	0.467097	9.13078	3.68784	0.0007843	0.0545877	-0.562577
ILMN_1744851	C-type lectin domain family 16 member A	CLEC16A	23274	-0.217131	9.48228	-3.68758	0.000784881	0.0545877	-0.563248
ILMN_1791873	component of oligomeric golgi complex 1	COG1	9382	-0.206648	8.09007	-3.68749	0.000785075	0.0545877	-0.563472
ILMN_1707475	ubiquitin conjugating enzyme E2 E2	UBE2E2	7325	-0.344216	8.67862	-3.68712	0.000785894	0.0545877	-0.564418
ILMN_1733068	Rho GTPase activating protein 1	ARHGAP1	392	-0.417509	11.1491	-3.68701	0.000786123	0.0545877	-0.564682
ILMN_1709514				0.843762	9.3616	3.68668	0.000786854	0.0545877	-0.565525
ILMN_1779171	small G protein signaling modulator 2	SGSM2	9905	-0.296394	10.7085	-3.68579	0.000788813	0.0546458	-0.567779
ILMN_1775677	trypsin domain containing 1	TYSND1	219743	-0.391233	9.78948	-3.68186	0.000797532	0.0551713	-0.577744
ILMN_1763520	sulfotransferase family 2B member 1	SULT2B1	6820	0.106647	7.26739	3.67888	0.000804209	0.0555543	-0.585303
ILMN_1794223	cytochrome c oxidase subunit 7B	COX7B	1349	0.448128	7.50371	3.67672	0.0008091	0.055813	-0.590799
ILMN_1716413	KIAA2026	KIAA2026	158358	-0.264675	7.81261	-3.67385	0.000815599	0.0559575	-0.598051
ILMN_1683700	tumor necrosis factor superfamily member 12	TNFSF12	8742	-0.231518	9.58177	-3.67379	0.000815749	0.0559575	-0.598217
ILMN_1804150	3-hydroxyisobutyrate dehydrogenase	HIBADH	11112	-0.320483	8.34351	-3.67333	0.000816794	0.0559575	-0.599378
ILMN_1656540	RuvB like AAA ATPase 1	RUVBL1	8607	-0.239621	8.07201	-3.67328	0.000816902	0.0559575	-0.599498
ILMN_1716816	transmembrane protein 87A	TMEM87A	25963	-0.33698	10.2753	-3.673	0.000817537	0.0559575	-0.600202
ILMN_1770498				-0.26197	7.70351	-3.67246	0.000818774	0.0559575	-0.601573
ILMN_1774930	cell division cycle 14A	CDC14A	8556	-0.324217	7.87473	-3.67226	0.000819237	0.0559575	-0.602085
ILMN_1894630	ELFN1 antisense RNA 1	ELFN1-AS1	101927125	0.139796	7.60818	3.6705	0.000823282	0.0561071	-0.60655
ILMN_1854050				-0.129826	7.21131	-3.6703	0.000823732	0.0561071	-0.607045
ILMN_1797528	cyclin Y	CCNY	219771	-0.297695	9.74139	-3.66666	0.000832169	0.056515	-0.61628
ILMN_1765729	mastermind like transcriptional coactivator 2	MAML2	84441	-0.0949155	7.29437	-3.66651	0.000832502	0.056515	-0.616643
ILMN_1736568	caspase 2	CASP2	835	-0.302191	8.95956	-3.66621	0.000833203	0.056515	-0.617405
ILMN_1743432	deoxyguanosine kinase	DGUOK	1716	-0.25527	11.0802	-3.66462	0.000836912	0.0566877	-0.621431
ILMN_1681591	protein tyrosine phosphatase, non-receptor type 1	PTPN1	5770	-0.202494	10.3863	-3.6632	0.000840252	0.0567561	-0.625041
ILMN_1743034	kinesin family member 1B	KIF1B	23095	0.467543	8.46124	3.66319	0.000840253	0.0567561	-0.625041
ILMN_1663954	negative elongation factor complex member C/D	NELFCD	51497	-0.558097	9.21228	-3.65593	0.000857477	0.0577576	-0.643428
ILMN_1723706	GRAM domain containing 4	GRAMD4	23151	-0.260293	8.26995	-3.65577	0.000857857	0.0577576	-0.64383
ILMN_1760683	serine and arginine rich splicing factor 9	SRSF9	8683	-0.216613	11.6779	-3.65544	0.000858637	0.0577576	-0.644653
ILMN_1884750				-0.199067	7.74609	-3.65379	0.000862595	0.0579438	-0.64882
ILMN_1724149	occludin	OCLN	100506658	0.109117	7.25321	3.65207	0.00086676	0.0581433	-0.653184
ILMN_1812638	ATP synthase, H+ transporting, mitochondrial Fo complex subunit G	ATP5L	10632	0.549374	11.9118	3.64976	0.000872358	0.0584384	-0.659018
ILMN_1670899	fibrillin 2	FBN2	2201	0.322688	7.81663	3.64875	0.000874811	0.0585222	-0.661562
ILMN_1799725	dedicator of cytokinesis 2	DOCK2	1794	-0.294711	11.9214	-3.64753	0.000877805	0.058578	-0.664657
ILMN_1664168	solute carrier family 25 member 11	SLC25A11	8402	0.156153	8.57231	3.64743	0.000878051	0.058578	-0.66491
ILMN_1798543	serine/threonine kinase 17b	STK17B	9262	0.46397	8.59108	3.64665	0.000879955	0.0586248	-0.666873
ILMN_1677401	zinc finger DHHC-type containing 14	ZDHHC14	79683	-0.270226	8.43626	-3.64608	0.000881365	0.0586385	-0.668324
ILMN_1759670	alpha-methylacyl-CoA racemase	AMACR	23600	-0.164983	7.54273	-3.64305	0.000888832	0.0590546	-0.675966
ILMN_1722834	regulator of G-protein signaling 12	RGS12	6002	-0.234561	8.21759	-3.64177	0.000892006	0.0591847	-0.679194
ILMN_1751789	histamine N-methyltransferase	HNMT	3176	0.335947	7.63184	3.64082	0.000894384	0.0592296	-0.681606
ILMN_1719476				0.404358	9.76228	3.6402	0.000895925	0.0592296	-0.683165
ILMN_1700766	zinc finger protein 324B	ZNF324B	388569	-0.0980332	7.59862	-3.64004	0.000896331	0.0592296	-0.683576
ILMN_1678140	tetratricopeptide repeat domain 4	TTC4	7268	-0.334076	9.2751	-3.63808	0.000901239	0.0594732	-0.688522
ILMN_1702279	kinesin family member 3B	KIF3B	9371	-0.208124	7.86961	-3.63753	0.000902615	0.0594795	-0.689904
ILMN_1683221	HIV-1 Tat specific factor 1	HTATSF1	27336	-0.225468	7.95686	-3.63573	0.000907151	0.0594795	-0.694445
ILMN_1680109	collagen type IV alpha 3 binding protein	COL4A3BP	10087	0.342706	9.20528	3.63547	0.000907808	0.0594795	-0.695101
ILMN_1679809	glutathione S-transferase pi 1	GSTP1	2950	-0.401355	12.1081	-3.63528	0.000908288	0.0594795	-0.695579
ILMN_1792885	cathepsin C	CTSC	1075	-0.391098	9.33933	-3.63474	0.00090966	0.0594795	-0.696946
ILMN_1687884	zinc finger protein 2	ZNF2	7549	-0.179293	7.73635	-3.63468	0.000909817	0.0594795	-0.697103
ILMN_1732810	sorting nexin 17	SNX17	9784	-0.235957	11.0673	-3.63465	0.000909883	0.0594795	-0.697169
ILMN_1773117	BCL6 corepressor	BCOR	54880	-0.242685	8.22338	-3.63216	0.000916218	0.0598133	-0.703452
ILMN_1708130	ETS homologous factor	EHF	26298	0.09531	7.48246	3.62982	0.000922211	0.060124	-0.709357
ILMN_1836314				0.099287	7.41046	3.62825	0.000926258	0.0602559	-0.713322
ILMN_1811955	protein arginine methyltransferase 5	PRMT5	10419	0.25251	9.02182	3.62775	0.000927529	0.0602559	-0.714563
ILMN_1661537	leptin receptor overlapping transcript	LEPROT	54741	0.438903	9.71406	3.62759	0.000927947	0.0602559	-0.714971
ILMN_1700346	homocysteine inducible ER protein with ubiquitin like domain 1	HERPUD1	9709	-0.311483	9.9416	-3.62572	0.000932802	0.0604418	-0.719697
ILMN_1804735	cystathionine-beta-synthase	CBS	875	0.544323	8.24853	3.62553	0.000933291	0.0604418	-0.720172
ILMN_1781060	synapsin II	SYN2	6854	0.15096	7.4474	3.61977	0.000948371	0.0613368	-0.734685
ILMN_1766094	motile sperm domain containing 2	MOSPD2	158747	0.400072	9.19027	3.61901	0.000950368	0.0613844	-0.73659
ILMN_1900203				0.095046	7.24467	3.61642	0.000957243	0.0617466	-0.743117
ILMN_1707342	leucine rich repeats and immunoglobulin like domains 1	LRIG1	26018	-0.335509	7.79009	-3.61324	0.000965752	0.0622131	-0.751129
ILMN_1682098	proteasome subunit alpha 4	PSMA4	5685	0.413077	8.21512	3.61209	0.000968834	0.0622308	-0.754013
ILMN_1728724	interleukin 17 receptor A	IL17RA	23765	0.575554	10.6409	3.61178	0.000969688	0.0622308	-0.75481
ILMN_1748819	mitochondrial ribosomal protein L22	MRPL22	29093	0.640903	9.07416	3.61171	0.000969861	0.0622308	-0.754972
ILMN_1657016	ankyrin 3, node of Ranvier (ankyrin G)	ANK3	288	-0.265059	8.09706	-3.61122	0.000971177	0.0622333	-0.756199
ILMN_1682264	DDB1 and CUL4 associated factor 7	DCAF7	10238	-0.275287	9.57327	-3.6103	0.000973678	0.0622735	-0.758527
ILMN_1658337	akirin 1	AKIRIN1	79647	-0.327788	8.55482	-3.61005	0.000974362	0.0622735	-0.759163
ILMN_1654690	cat eye syndrome chromosome region, candidate 5	CECR5	27440	-0.325479	9.8966	-3.60831	0.000979074	0.0624483	-0.76353
ILMN_1726545	leukocyte immunoglobulin like receptor A5	LILRA5	353514	0.569116	9.66008	3.60763	0.000980937	0.0624483	-0.765251
ILMN_1660775	tropomyosin 3	TPM3	7170	-0.198518	14.0957	-3.60762	0.000980943	0.0624483	-0.765257
ILMN_1674640	C-X-C motif chemokine receptor 6	CXCR6	10663	-0.306184	7.71986	-3.6051	0.000987832	0.0627647	-0.771591
ILMN_1898928				0.090627	7.24022	3.60486	0.000988491	0.0627647	-0.772195
ILMN_1776778	poly(ADP-ribose) polymerase family member 15	PARP15	165631	-0.180167	7.59933	-3.60364	0.000991867	0.062897	-0.775282
ILMN_1738784	protein phosphatase 2 regulatory subunit B'alpha	PPP2R5A	5525	0.521343	10.7356	3.60218	0.000995881	0.0630695	-0.778937
ILMN_1730347	coiled-coil domain containing 115	CCDC115	84317	-0.389943	9.03793	-3.59969	0.0010028	0.063425	-0.785202
ILMN_1696767	stress-associated endoplasmic reticulum protein family member 2	SERP2	387923	-0.124808	7.1524	-3.59875	0.00100542	0.0635085	-0.787566
ILMN_1771376	phosphoprotein enriched in astrocytes 15	PEA15	8682	-0.368106	9.71034	-3.59752	0.00100887	0.0636436	-0.790663
ILMN_1744822	beclin 1	BECN1	8678	-0.243189	9.15754	-3.59701	0.00101029	0.0636507	-0.791936
ILMN_1686555	FYN proto-oncogene, Src family tyrosine kinase	FYN	2534	-0.305996	9.70182	-3.59559	0.00101429	0.0638144	-0.795514
ILMN_1658798	multiple EGF like domains 9	MEGF9	1955	0.405037	8.37932	3.59515	0.00101551	0.0638144	-0.796598
ILMN_1801307	tumor necrosis factor superfamily member 10	TNFSF10	8743	0.621537	10.5397	3.59382	0.00101926	0.0638918	-0.799939
ILMN_1710001	ribosomal protein L41	RPL41	6171	0.154222	7.45773	3.59379	0.00101936	0.0638918	-0.800028
ILMN_1795876	G protein pathway suppressor 1	GPS1	2873	-0.325897	10.8584	-3.59238	0.00102336	0.0640599	-0.803569
ILMN_1706326	mitochondrial ribosomal protein L33	MRPL33	9553	0.367936	10.5932	3.59015	0.00102971	0.0643745	-0.809164
ILMN_1811751	ubiquitin conjugating enzyme E2 Q1	UBE2Q1	55585	-0.15097	7.87329	-3.58802	0.00103582	0.0646734	-0.814517
ILMN_1686985	myotubularin 1	MTM1	4534	-0.250752	8.03585	-3.58573	0.00104241	0.0648947	-0.820258
ILMN_1749014	ATP citrate lyase	ACLY	47	-0.16719	9.2329	-3.58548	0.00104312	0.0648947	-0.820878
ILMN_1703326	prostaglandin D2 receptor 2	PTGDR2	11251	-0.251078	7.83657	-3.5854	0.00104336	0.0648947	-0.821081
ILMN_1682818				0.324038	8.93341	3.58421	0.00104682	0.065027	-0.824078
ILMN_1723177	anaphase promoting complex subunit 5	ANAPC5	51433	-0.235716	10.6435	-3.58182	0.00105378	0.0653029	-0.83007
ILMN_1750518				-0.367199	9.36667	-3.58165	0.00105427	0.0653029	-0.830493
ILMN_1737184	cell division cycle associated 7	CDCA7	83879	-0.276072	7.68826	-3.5813	0.00105528	0.0653029	-0.831364
ILMN_1808530				-0.167098	7.44398	-3.57999	0.00105913	0.0654577	-0.834655
ILMN_1714527	vesicle associated membrane protein 3	VAMP3	9341	0.271325	10.4759	3.57893	0.00106224	0.0655028	-0.837307
ILMN_1695276	microtubule associated protein RP/EB family member 2	MAPRE2	10982	-0.211975	10.0189	-3.57883	0.00106255	0.0655028	-0.837571
ILMN_1711030	5-oxoprolinase (ATP-hydrolysing)	OPLAH	26873	0.423946	8.63139	3.57757	0.00106624	0.0655708	-0.840711
ILMN_1657624	NSFL1 cofactor	NSFL1C	55968	0.42768	9.29968	3.57645	0.00106957	0.0655708	-0.843527
ILMN_1782057	ATPase phospholipid transporting 8B2	ATP8B2	57198	-0.467866	9.23091	-3.57618	0.00107036	0.0655708	-0.8442
ILMN_1708303	cytochrome P450 family 4 subfamily F member 22	CYP4F22	126410	-0.150642	7.46865	-3.57599	0.00107092	0.0655708	-0.844673
ILMN_1664057				0.0924918	7.28403	3.57594	0.00107108	0.0655708	-0.844805
ILMN_1678678	solute carrier family 37 member 4	SLC37A4	2542	-0.298678	8.8168	-3.57572	0.00107173	0.0655708	-0.845355
ILMN_1800590	Bardet-Biedl syndrome 1	BBS1	582	-0.175162	7.75931	-3.57489	0.0010742	0.0656395	-0.847437
ILMN_1760374	CD8a molecule	CD8A	925	-0.499953	8.43327	-3.57138	0.00108468	0.066116	-0.856218
ILMN_1772713	BMS1, ribosome biogenesis factor	BMS1	9790	-0.357343	9.81327	-3.57137	0.00108471	0.066116	-0.856247
ILMN_1659766	BCL2 associated athanogene 3	BAG3	9531	-0.34604	8.23107	-3.56985	0.00108929	0.0663118	-0.860052
ILMN_1845157	uncharacterized LOC100288893	LOC100288893	100288893	-0.221906	7.97497	-3.56782	0.00109544	0.0666032	-0.865149
ILMN_1743104	RNA binding motif protein 4B	RBM4B	83759	-0.233317	9.22473	-3.56686	0.00109835	0.0666969	-0.867548
ILMN_1670218	exosome component 6	EXOSC6	118460	-0.407691	8.40516	-3.56467	0.00110504	0.066848	-0.873034
ILMN_1748291	SDE2 telomere maintenance homolog	SDE2	163859	-0.348081	8.15087	-3.56432	0.00110609	0.066848	-0.873892
ILMN_1790771				-0.211632	7.76081	-3.56418	0.00110651	0.066848	-0.874243
ILMN_1793287				-0.348353	10.2422	-3.56382	0.00110765	0.066848	-0.875167
ILMN_1764494	ATP synthase, H+ transporting, mitochondrial F1 complex, alpha subunit 1, cardiac muscle	ATP5A1	498	-0.399515	12.421	-3.5638	0.00110771	0.066848	-0.875216
ILMN_1731610	actin binding LIM protein 1	ABLIM1	3983	-0.21459	7.65368	-3.56233	0.0011122	0.0670362	-0.878878
ILMN_1742133	RNA polymerase III subunit E	POLR3E	55718	-0.231659	7.806	-3.56158	0.00111451	0.0670925	-0.880756
ILMN_1740396	synergin, gamma	SYNRG	11276	-0.19756	8.05953	-3.56068	0.0011173	0.0671774	-0.883017
ILMN_1850238				0.158118	7.93216	3.5571	0.00112842	0.0677624	-0.891972
ILMN_1766713	heat shock protein family D (Hsp60) member 1	HSPD1	3329	-0.343131	9.07027	-3.55498	0.00113506	0.0680092	-0.897272
ILMN_1777526	mediator complex subunit 20	MED20	9477	-0.245198	8.91757	-3.55446	0.00113669	0.0680092	-0.898577
ILMN_1782918	beta-1,4-glucuronyltransferase 1	B4GAT1	11041	-0.294344	8.00932	-3.55431	0.00113715	0.0680092	-0.898936
ILMN_1754272	GINS complex subunit 3	GINS3	64785	-0.146573	7.78415	-3.554	0.00113812	0.0680092	-0.899708
ILMN_1806634	nicotinamide nucleotide transhydrogenase	NNT	23530	-0.163117	8.06041	-3.551	0.0011476	0.0684716	-0.907212
ILMN_1831292				0.0923579	7.37444	3.55066	0.00114867	0.0684716	-0.908051
ILMN_1705594	N-acetyltransferase 10	NAT10	55226	-0.432804	9.01384	-3.5497	0.00115173	0.0685704	-0.91046
ILMN_1798212	LLGL1, scribble cell polarity complex component	LLGL1	3996	-0.228214	8.30589	-3.54827	0.0011563	0.0687029	-0.914041
ILMN_1669376	DNA damage regulated autophagy modulator 1	DRAM1	55332	0.320871	8.66861	3.54812	0.00115678	0.0687029	-0.914413
ILMN_1687107	ring finger and WD repeat domain 3	RFWD3	55159	-0.261409	8.57755	-3.54625	0.00116276	0.0689742	-0.919077
ILMN_1708485	bridging integrator 3	BIN3	55909	0.261105	8.65185	3.54556	0.001165	0.0689834	-0.920811
ILMN_1749838	myeloid zinc finger 1	MZF1	7593	-0.217796	9.94449	-3.54532	0.00116575	0.0689834	-0.921397
ILMN_1700588	chromosome 7 open reading frame 34	C7orf34	135927	0.347626	7.68296	3.54154	0.001178	0.0696232	-0.930841
ILMN_1782635	tyrosyl-tRNA synthetase 2	YARS2	51067	-0.252536	8.5124	-3.54043	0.00118162	0.0696514	-0.933619
ILMN_1740604	RAB11 family interacting protein 5	RAB11FIP5	26056	-0.27708	8.21691	-3.53994	0.00118321	0.0696514	-0.934831
ILMN_1714759	cornichon family AMPA receptor auxiliary protein 4	CNIH4	29097	0.7786	8.90257	3.53972	0.00118392	0.0696514	-0.935372
ILMN_1703370	zinc finger DHHC-type containing 12	ZDHHC12	84885	0.252318	8.98183	3.53964	0.00118419	0.0696514	-0.935584
ILMN_1657996				0.356937	8.38164	3.53904	0.00118614	0.0696818	-0.937069
ILMN_1873300				0.336672	8.17975	3.53745	0.00119136	0.0699044	-0.941041
ILMN_1683498				-0.252335	14.7387	-3.53356	0.00120423	0.070574	-0.950745
ILMN_1737988	prion protein	PRNP	5621	-0.567291	9.58425	-3.5325	0.00120774	0.0706948	-0.953378
ILMN_1721411	poly(ADP-ribose) polymerase family member 10	PARP10	84875	0.255321	8.82193	3.53089	0.00121312	0.0709245	-0.957395
ILMN_1652762	hypermethylated in cancer 2	HIC2	23119	-0.268127	8.17062	-3.52946	0.00121791	0.0711192	-0.960956
ILMN_1672878	active BCR-related	ABR	29	-0.326559	10.8392	-3.52791	0.00122314	0.0713393	-0.964831
ILMN_1691539	linker for activation of T-cells	LAT	27040	-0.337274	9.37349	-3.525	0.00123299	0.0717583	-0.972075
ILMN_1912197				-0.119334	7.47888	-3.52492	0.00123327	0.0717583	-0.972285
ILMN_1706268	prostaglandin D2 receptor	PTGDR	5729	-0.196636	7.61399	-3.52396	0.00123653	0.071862	-0.974668
ILMN_1738677	pre-mRNA processing factor 8	PRPF8	10594	-0.32021	10.6765	-3.52255	0.00124133	0.0720549	-0.978167
ILMN_1768575	surfactant protein D	SFTPD	6441	-0.140127	7.50479	-3.52146	0.00124508	0.0721736	-0.980891
ILMN_1814396	mago homolog, exon junction complex core component	MAGOH	4116	0.374832	9.18107	3.5209	0.00124699	0.0721736	-0.982281
ILMN_1682959	ankyrin repeat and SOCS box containing 3	ASB3	51130	-0.200752	8.65541	-3.52066	0.00124782	0.0721736	-0.982879
ILMN_1778041	zinc finger protein 512	ZNF512	84450	-0.31585	10.3073	-3.51736	0.00125923	0.0727471	-0.991102
ILMN_1756326	CDC28 protein kinase regulatory subunit 2	CKS2	1164	0.202898	7.42611	3.51605	0.00126377	0.0729227	-0.994351
ILMN_1721735	SMG5, nonsense mediated mRNA decay factor	SMG5	23381	0.304303	8.4499	3.5112	0.00128077	0.0738165	-1.00643
ILMN_1668540	zinc finger HIT-type containing 6	ZNHIT6	54680	-0.327964	7.98206	-3.51071	0.0012825	0.0738286	-1.00764
ILMN_1765525	RCC1 like	RCC1L	81554	-0.0964356	7.48438	-3.50998	0.00128507	0.0738893	-1.00945
ILMN_1706305	COX16, cytochrome c oxidase assembly homolog	COX16	51241	0.525224	8.7237	3.50745	0.00129407	0.0742945	-1.01576
ILMN_1757347	KIAA0930	KIAA0930	23313	-0.232353	8.07592	-3.50714	0.00129517	0.0742945	-1.01652
ILMN_1795285	jade family PHD finger 2	JADE2	23338	-0.304057	10.1028	-3.50573	0.00130021	0.0744958	-1.02003
ILMN_1774823	ribosomal protein L34	RPL34	6164	0.331453	7.54758	3.5046	0.00130424	0.0746076	-1.02282
ILMN_1689119				-0.236347	9.68221	-3.50429	0.00130535	0.0746076	-1.0236
ILMN_1695829	tweety family member 2	TTYH2	94015	-0.273824	8.00646	-3.5039	0.00130676	0.0746076	-1.02456
ILMN_1680757	leucine rich repeat containing 26	LRRC26	389816	-0.175823	7.63208	-3.50136	0.00131593	0.0750437	-1.03089
ILMN_1777337	SMC5-SMC6 complex localization factor 2	SLF2	55719	-0.182947	8.6292	-3.50044	0.00131926	0.0751451	-1.03316
ILMN_1875667				0.0850528	7.21419	3.49901	0.00132447	0.0753538	-1.03672
ILMN_1680129	NOP2/Sun RNA methyltransferase family member 2	NSUN2	54888	-0.444349	9.7156	-3.49709	0.00133145	0.0755876	-1.04147
ILMN_1743137	proline rich coiled-coil 2C	PRRC2C	23215	-0.294282	9.3573	-3.49703	0.00133168	0.0755876	-1.04163
ILMN_1655126	phosphatidylinositol 4-kinase alpha pseudogene 2	PI4KAP2	375133	-0.312615	8.98526	-3.49651	0.00133357	0.0756068	-1.04291
ILMN_1797786	mitogen-activated protein kinase 12	MAPK12	6300	-0.10457	7.10965	-3.49592	0.00133573	0.0756412	-1.04437
ILMN_1827736	pyruvate dehydrogenase kinase 3	PDK3	5165	0.370713	10.4012	3.49507	0.00133888	0.0756903	-1.04649
ILMN_1722648	splicing factor 3b subunit 4	SF3B4	10262	-0.303491	10.1477	-3.49484	0.00133971	0.0756903	-1.04705
ILMN_1809347				0.506846	12.1669	3.49387	0.00134329	0.0757281	-1.04946
ILMN_1687941	ring finger protein 4	RNF4	6047	-0.271659	9.15739	-3.49382	0.00134349	0.0757281	-1.0496
ILMN_1815479	NOP10 ribonucleoprotein	NOP10	55505	0.385357	12.2837	3.49248	0.00134842	0.0758718	-1.05291
ILMN_1797594	nuclear factor of activated T-cells 5	NFAT5	10725	0.352616	8.80282	3.49229	0.00134915	0.0758718	-1.05339
ILMN_1819608	arrestin beta 1	ARRB1	408	-0.448055	10.1308	-3.49046	0.00135596	0.0761125	-1.05794
ILMN_1712975	Yip1 interacting factor homolog A, membrane trafficking protein	YIF1A	10897	-0.229699	9.37943	-3.49002	0.00135759	0.0761125	-1.05902
ILMN_1778321	solute carrier family 2 member 6	SLC2A6	11182	-0.389037	9.46945	-3.48988	0.00135812	0.0761125	-1.05938
ILMN_1752086	trafficking protein particle complex 11	TRAPPC11	60684	-0.267534	9.03151	-3.48896	0.00136152	0.0762155	-1.06164
ILMN_1780772				0.116744	7.23416	3.4877	0.00136627	0.0763419	-1.06478
ILMN_1809817	cadherin related family member 3	CDHR3	222256	-0.105755	7.34581	-3.48686	0.00136941	0.0763419	-1.06685
ILMN_1652878	plexin domain containing 1	PLXDC1	57125	-0.17792	8.01586	-3.48665	0.00137021	0.0763419	-1.06738
ILMN_1794825	aldehyde dehydrogenase 3 family member A2	ALDH3A2	224	-0.308452	8.56871	-3.48629	0.00137158	0.0763419	-1.06828
ILMN_1779256	armadillo repeat containing 2	ARMC2	84071	-0.134835	7.35263	-3.48521	0.00137564	0.0763419	-1.07095
ILMN_1660079	ring finger protein 44	RNF44	22838	-0.324789	9.81074	-3.48493	0.00137669	0.0763419	-1.07164
ILMN_1708214	acyl-CoA thioesterase 7 pseudogene	LOC344967	344967	0.0950661	7.07676	3.4849	0.00137681	0.0763419	-1.07172
ILMN_1654322	ATPase Na+/K+ transporting subunit beta 3	ATP1B3	483	-0.311609	8.41668	-3.48418	0.00137955	0.0763419	-1.07351
ILMN_1784709	glucosamine-6-phosphate deaminase 1	GNPDA1	10007	-0.287315	9.89825	-3.48395	0.00138042	0.0763419	-1.07408
ILMN_1713807	mannosidase alpha class 1C member 1	MAN1C1	57134	-0.347441	8.04668	-3.48346	0.00138224	0.0763419	-1.07527
ILMN_1716876	mediator complex subunit 27	MED27	9442	-0.25098	7.69907	-3.4834	0.0013825	0.0763419	-1.07544
ILMN_1807206	dehydrogenase/reductase 1	DHRS1	115817	-0.33926	9.88904	-3.48335	0.00138268	0.0763419	-1.07555
ILMN_1761147	GA binding protein transcription factor beta subunit 1	GABPB1	2553	-0.0914365	7.71037	-3.48249	0.00138595	0.0763419	-1.07769
ILMN_1675756	potassium voltage-gated channel subfamily J member 15	KCNJ15	3772	0.46171	8.99587	3.48233	0.00138656	0.0763419	-1.07809
ILMN_1760950	solute carrier family 23 member 1	SLC23A1	9963	-0.0971402	7.36627	-3.48214	0.00138729	0.0763419	-1.07856
ILMN_1791253	F-box and leucine rich repeat protein 13	FBXL13	222235	0.355932	7.94602	3.47949	0.00139741	0.0768117	-1.08512
ILMN_1728676	KIAA0196	KIAA0196	9897	-0.215591	9.28571	-3.47705	0.0014068	0.0772408	-1.09117
ILMN_1660332	perilipin 2	PLIN2	123	-0.252168	9.3984	-3.47602	0.00141076	0.077371	-1.0937
ILMN_1826566	amyloid beta precursor protein binding family B member 2	APBB2	323	0.0890681	7.37587	3.47358	0.00142023	0.0778027	-1.09974
ILMN_1759488				0.0864587	7.20903	3.47219	0.00142565	0.0780121	-1.10318
ILMN_1655163	serine/threonine kinase 24	STK24	8428	-0.148981	11.6481	-3.47155	0.00142817	0.0780621	-1.10477
ILMN_1911642				0.0932016	7.27619	3.47081	0.00143107	0.0781249	-1.1066
ILMN_1681301	absent in melanoma 2	AIM2	9447	0.492318	8.48567	3.4698	0.00143506	0.0781249	-1.10911
ILMN_1754865				-0.258506	9.33104	-3.46972	0.00143535	0.0781249	-1.1093
ILMN_1844611				-0.182428	7.66325	-3.46962	0.00143574	0.0781249	-1.10954
ILMN_1697117	TATA-box binding protein	TBP	6908	-0.206479	8.7017	-3.46856	0.00143992	0.0781629	-1.11217
ILMN_1723944	TCR gamma alternate reading frame protein	TARP	445347	-0.368329	8.52648	-3.46829	0.00144098	0.0781629	-1.11283
ILMN_1709623	mitogen-activated protein kinase 7	MAPK7	5598	-0.241598	7.73333	-3.46822	0.00144125	0.0781629	-1.113
ILMN_1692826				0.334098	8.65743	3.46736	0.00144467	0.078249	-1.11514
ILMN_1783315	Sad1 and UNC84 domain containing 2	SUN2	25777	-0.3102	10.758	-3.46701	0.00144605	0.078249	-1.116
ILMN_1794643				-0.257381	10.3774	-3.46576	0.00145101	0.0784233	-1.11909
ILMN_1801304	family with sequence similarity 78 member A	FAM78A	286336	-0.190543	7.84501	-3.46539	0.00145249	0.0784233	-1.12001
ILMN_1686623	colony stimulating factor 1 receptor	CSF1R	1436	-0.505204	11.4997	-3.46417	0.00145734	0.0785981	-1.12302
ILMN_1757129	transmembrane protein 88	TMEM88	92162	0.266087	7.81923	3.46251	0.00146398	0.0788687	-1.12712
ILMN_1656185	differentially expressed in FDCP 8 homolog	DEF8	54849	0.199298	8.23767	3.4609	0.00147048	0.0790571	-1.13111
ILMN_1781207	FYN proto-oncogene, Src family tyrosine kinase	FYN	2534	-0.264971	8.87839	-3.46084	0.00147072	0.0790571	-1.13126
ILMN_1658016	zinc finger protein 831	ZNF831	128611	-0.292646	7.75715	-3.45789	0.00148262	0.0795988	-1.13853
ILMN_1781816	chromodomain helicase DNA binding protein 6	CHD6	84181	-0.124742	7.62622	-3.45754	0.00148407	0.0795988	-1.13941
ILMN_1866831				0.0892246	7.35711	3.45428	0.00149737	0.080224	-1.14746
ILMN_1735679	DEAH-box helicase 38	DHX38	9785	-0.186767	8.34706	-3.45216	0.00150609	0.0806024	-1.1527
ILMN_1695110	branched chain amino acid transaminase 2	BCAT2	587	-0.277176	8.8569	-3.45	0.00151499	0.0809896	-1.15801
ILMN_1742887				0.247796	10.6765	3.44898	0.00151924	0.0811059	-1.16054
ILMN_1736605	phospholipase B domain containing 1	PLBD1	79887	0.406562	12.4742	3.44868	0.0015205	0.0811059	-1.16128
ILMN_1743747	RUN and SH3 domain containing 1	RUSC1	23623	-0.276143	9.16467	-3.44827	0.00152218	0.0811069	-1.16228
ILMN_1794364	cathepsin W	CTSW	1521	-0.601752	9.73064	-3.4477	0.00152458	0.0811458	-1.1637
ILMN_1661516				0.303183	7.95686	3.44638	0.00153008	0.0811634	-1.16695
ILMN_1677487	ankyrin repeat and zinc finger domain containing 1	ANKZF1	55139	0.260895	9.21777	3.44634	0.00153025	0.0811634	-1.16705
ILMN_1782922	phosphodiesterase 4B	PDE4B	5142	-0.305099	7.80673	-3.44633	0.00153027	0.0811634	-1.16706
ILMN_1671207	isoleucyl-tRNA synthetase 2, mitochondrial	IARS2	55699	-0.289354	8.5849	-3.44602	0.00153157	0.0811634	-1.16783
ILMN_1794253	differentially expressed in FDCP 8 homolog	DEF8	54849	0.19945	7.86449	3.44458	0.00153762	0.0813954	-1.17139
ILMN_1651278	Smad nuclear interacting protein 1	SNIP1	79753	-0.203205	8.58145	-3.44384	0.00154073	0.0814712	-1.1732
ILMN_1677466	dual specificity phosphatase 6	DUSP6	1848	-0.340672	7.99781	-3.4434	0.00154261	0.0814821	-1.1743
ILMN_1721869				-0.147398	7.31708	-3.44217	0.00154777	0.0815455	-1.17732
ILMN_1703955	F-box protein 32	FBXO32	114907	-0.297034	8.48184	-3.442	0.00154849	0.0815455	-1.17774
ILMN_1658456	sorting nexin 19	SNX19	399979	-0.24461	9.1123	-3.44192	0.00154883	0.0815455	-1.17793
ILMN_1716360	chloride intracellular channel 1	CLIC1	1192	0.360891	9.25846	3.44062	0.00155437	0.081749	-1.18116
ILMN_1705907	nucleoporin 153	NUP153	9972	-0.210741	8.47124	-3.43847	0.00156353	0.0820311	-1.18645
ILMN_1684258	ribosomal protein S28	RPS28	6234	-0.277182	15.3269	-3.43781	0.00156633	0.0820311	-1.18807
ILMN_1758214	arginyl-tRNA synthetase 2, mitochondrial	RARS2	57038	0.241066	8.87533	3.43779	0.00156642	0.0820311	-1.18812
ILMN_1707100	cilia and flagella associated protein 20	CFAP20	29105	-0.171162	8.77432	-3.43749	0.00156772	0.0820311	-1.18887
ILMN_1759008	zinc finger protein 689	ZNF689	115509	-0.211042	9.43921	-3.43738	0.00156816	0.0820311	-1.18912
ILMN_1800354	cystatin C	CST3	1471	-0.41976	13.8159	-3.43661	0.00157148	0.0820883	-1.19103
ILMN_1687928				0.0851839	7.28762	3.43634	0.00157262	0.0820883	-1.19168
ILMN_1764043	tubulin tyrosine ligase	TTL	150465	-0.175264	8.36356	-3.4357	0.00157539	0.0821448	-1.19327
ILMN_1676745				-0.236955	9.04682	-3.43488	0.00157894	0.0822241	-1.19529
ILMN_1687738				0.952155	12.4971	3.43456	0.00158029	0.0822241	-1.19607
ILMN_1739815				0.399984	8.55106	3.43308	0.0015867	0.0823233	-1.19972
ILMN_1775937	damage specific DNA binding protein 1	DDB1	1642	-0.398065	11.6188	-3.43302	0.00158696	0.0823233	-1.19986
ILMN_1734486	tRNA splicing endonuclease subunit 15	TSEN15	116461	-0.329965	7.83364	-3.43295	0.00158727	0.0823233	-1.20004
ILMN_1679858	CD9 molecule	CD9	928	-0.605204	9.63803	-3.43247	0.00158936	0.082344	-1.20122
ILMN_1795822	DIS3 like exosome 3'-5' exoribonuclease	DIS3L	115752	-0.322029	8.85258	-3.43185	0.00159203	0.0823947	-1.20274
ILMN_1783276	nexilin F-actin binding protein	NEXN	91624	0.156539	7.76948	3.42897	0.00160461	0.0829574	-1.20983
ILMN_1709307				-0.192341	8.15936	-3.4254	0.00162032	0.083681	-1.21862
ILMN_1900296				-0.0859336	7.1307	-3.42405	0.0016263	0.0839008	-1.22194
ILMN_1737800				-0.356781	9.56775	-3.42264	0.00163255	0.084134	-1.22539
ILMN_1676980	metastasis suppressor 1	MTSS1	9788	-0.258942	8.03848	-3.42051	0.00164207	0.0845354	-1.23063
ILMN_1718222	protein phosphatase, Mg2+/Mn2+ dependent 1K	PPM1K	152926	-0.27532	8.41405	-3.41908	0.00164851	0.0847772	-1.23416
ILMN_1797125	zinc finger protein 821	ZNF821	55565	-0.113126	7.74163	-3.41835	0.00165177	0.0848552	-1.23594
ILMN_1654543	mediator complex subunit 6	MED6	10001	-0.226507	9.35254	-3.4177	0.00165469	0.0849158	-1.23753
ILMN_1661695	interleukin 1 receptor associated kinase 3	IRAK3	11213	0.586275	9.2011	3.41727	0.00165667	0.0849276	-1.23861
ILMN_1671257	dyskerin pseudouridine synthase 1	DKC1	1736	-0.243702	9.09671	-3.41652	0.00166006	0.0850122	-1.24045
ILMN_1731287	ADP ribosylation factor GTPase activating protein 3	ARFGAP3	26286	-0.288219	8.68934	-3.41523	0.00166591	0.0850697	-1.24362
ILMN_1714384	propionyl-CoA carboxylase alpha subunit	PCCA	5095	-0.14415	7.93255	-3.41518	0.00166611	0.0850697	-1.24373
ILMN_1697440	pre-mRNA processing factor 4	PRPF4	9128	-0.133975	8.94001	-3.41511	0.00166642	0.0850697	-1.2439
ILMN_1752823	PHD finger protein 10	PHF10	55274	-0.356687	9.75226	-3.41432	0.00167004	0.0851651	-1.24586
ILMN_1858621				0.0974077	7.12254	3.41365	0.00167306	0.0852298	-1.24748
ILMN_1789233	VPS37C, ESCRT-I subunit	VPS37C	55048	-0.400495	10.5404	-3.41316	0.00167533	0.0852564	-1.24871
ILMN_1720484	cartilage associated protein	CRTAP	10491	-0.174126	7.71126	-3.41274	0.00167723	0.0852639	-1.24973
ILMN_1815924	nucleoporin 107	NUP107	57122	-0.32703	8.54843	-3.41156	0.00168262	0.0854485	-1.25262
ILMN_1729287	neuromedin U receptor 1	NMUR1	10316	-0.176686	7.62778	-3.40876	0.0016955	0.0859177	-1.25949
ILMN_1764362	Ly1 antibody reactive	LYAR	55646	-0.246571	8.43093	-3.40847	0.00169687	0.0859177	-1.26021
ILMN_1703330	fem-1 homolog C	FEM1C	56929	0.411959	9.13365	3.40841	0.00169715	0.0859177	-1.26036
ILMN_1714418	family with sequence similarity 101 member B	FAM101B	359845	0.585815	8.97707	3.4075	0.00170133	0.0859708	-1.26258
ILMN_1734553				-0.179185	7.88747	-3.40738	0.00170189	0.0859708	-1.26288
ILMN_1763147	NADH:ubiquinone oxidoreductase subunit B6	NDUFB6	4712	0.276244	10.4	3.40666	0.00170522	0.0859708	-1.26464
ILMN_1812973	ribosomal RNA processing 1B	RRP1B	23076	-0.166809	7.87329	-3.40666	0.00170526	0.0859708	-1.26466
ILMN_1792323	histidine decarboxylase	HDC	3067	-0.77103	8.96507	-3.40521	0.00171198	0.0862204	-1.2682
ILMN_1838997				0.0926009	7.3307	3.40466	0.00171454	0.0862599	-1.26955
ILMN_1863150				0.100366	7.19571	3.4037	0.00171904	0.0863971	-1.27191
ILMN_1782247	lysine acetyltransferase 2A	KAT2A	2648	-0.303221	9.46617	-3.4026	0.00172418	0.0865663	-1.2746
ILMN_1769027	CDC42 small effector 1	CDC42SE1	56882	0.337812	9.60781	3.40188	0.00172756	0.0866156	-1.27636
ILMN_1754738	adaptor related protein complex 1 mu 1 subunit	AP1M1	8907	-0.343368	10.952	-3.40164	0.00172872	0.0866156	-1.27697
ILMN_1741200	regulatory factor X5	RFX5	5993	-0.333333	9.1229	-3.40016	0.00173568	0.0868751	-1.28059
ILMN_1727671	slingshot protein phosphatase 1	SSH1	54434	0.19138	7.70347	3.39655	0.0017528	0.087552	-1.28943
ILMN_1689120	FSHD region gene 2 family member B	FRG2B	441581	-0.104095	7.25916	-3.39654	0.00175285	0.087552	-1.28946
ILMN_1658290	methyltransferase like 22	METTL22	79091	0.267508	8.71392	3.39573	0.00175672	0.087552	-1.29144
ILMN_1707326	taspase 1	TASP1	55617	-0.122104	7.35574	-3.39565	0.00175711	0.087552	-1.29164
ILMN_1731666	zinc finger protein 641	ZNF641	121274	0.460181	9.43838	3.39542	0.0017582	0.087552	-1.2922
ILMN_1723158	NOP2 nucleolar protein	NOP2	4839	-0.345695	9.95412	-3.39245	0.00177246	0.088172	-1.29947
ILMN_1678423	sperm autoantigenic protein 17	SPA17	53340	0.110662	7.57026	3.39205	0.00177441	0.0881793	-1.30047
ILMN_1783684				-0.287177	7.81866	-3.3892	0.00178819	0.0887112	-1.30743
ILMN_1736165				-0.164093	7.66817	-3.38908	0.00178876	0.0887112	-1.30772
ILMN_1745343	zinc finger matrin-type 2	ZMAT2	153527	0.363609	10.6031	3.38755	0.00179622	0.0889908	-1.31147
ILMN_1785692				-0.179966	7.8524	-3.38608	0.00180344	0.089098	-1.31508
ILMN_1712634	TIA1 cytotoxic granule-associated RNA binding protein	TIA1	7072	-0.337507	8.2087	-3.38594	0.0018041	0.089098	-1.31541
ILMN_1708954	GAR1 ribonucleoprotein	GAR1	54433	-0.194039	7.56894	-3.38549	0.00180633	0.089098	-1.31652
ILMN_1739736				0.0902853	7.24381	3.38524	0.00180755	0.089098	-1.31713
ILMN_1801984	von Hippel-Lindau tumor suppressor	VHL	7428	-0.138017	7.44511	-3.38466	0.00181041	0.089098	-1.31855
ILMN_1688606	ring finger protein, transmembrane 1	RNFT1	51136	-0.17398	7.75717	-3.38422	0.00181254	0.089098	-1.31961
ILMN_1776104	NADH:ubiquinone oxidoreductase subunit S5	NDUFS5	4725	0.531387	9.57349	3.38417	0.00181279	0.089098	-1.31973
ILMN_1684724	complement component 3d receptor 2	CR2	1380	-0.10521	7.31461	-3.38412	0.00181302	0.089098	-1.31985
ILMN_1658577	HGH1 homolog	HGH1	51236	-0.252855	8.67309	-3.38229	0.0018221	0.0894539	-1.32435
ILMN_1706959	translocase of inner mitochondrial membrane 22 homolog (yeast)	TIMM22	29928	-0.301284	9.63825	-3.3812	0.00182747	0.0896268	-1.32699
ILMN_1693291				0.148366	7.56663	3.37991	0.00183389	0.0896971	-1.33015
ILMN_1729123	protein phosphatase 2 phosphatase activator	PTPA	5524	-0.259347	9.19729	-3.37987	0.00183411	0.0896971	-1.33026
ILMN_1804279	protein tyrosine phosphatase, receptor type C	PTPRC	5788	-0.232995	7.89869	-3.3798	0.00183442	0.0896971	-1.33041
ILMN_1676924	CD247 molecule	CD247	919	-0.834117	12.3819	-3.37861	0.00184038	0.089898	-1.33333
ILMN_1742382	regulating synaptic membrane exocytosis 3	RIMS3	9783	-0.159414	7.96682	-3.3763	0.00185194	0.0902697	-1.33897
ILMN_1682896				-0.100748	7.51352	-3.37625	0.0018522	0.0902697	-1.33909
ILMN_1721669	isocitrate dehydrogenase 3 (NAD(+)) beta	IDH3B	3420	-0.284119	10.9998	-3.37592	0.00185385	0.0902697	-1.33989
ILMN_1758918	bromodomain containing 2	BRD2	6046	-0.198718	11.1671	-3.37561	0.0018554	0.0902697	-1.34065
ILMN_1684060				-0.0797362	7.25542	-3.37404	0.00186336	0.0905664	-1.3445
ILMN_1736161	cleavage stimulation factor subunit 3	CSTF3	1479	-0.22408	8.66084	-3.37262	0.00187056	0.0907618	-1.34797
ILMN_1803110	splicing factor 3b subunit 3	SF3B3	23450	-0.395911	9.76838	-3.37251	0.00187111	0.0907618	-1.34824
ILMN_1799030	CKLF like MARVEL transmembrane domain containing 2	CMTM2	146225	0.820497	11.589	3.37177	0.00187487	0.0908537	-1.35004
ILMN_1801348	glutamic-oxaloacetic transaminase 2	GOT2	2806	-0.289055	9.44292	-3.37127	0.0018774	0.0908861	-1.35126
ILMN_1889634				0.11845	7.1629	3.37026	0.00188254	0.0910406	-1.35372
ILMN_1744216				-0.131894	7.42727	-3.36991	0.00188433	0.0910406	-1.35458
ILMN_1687495	solute carrier family 37 member 1	SLC37A1	54020	-0.161574	8.27901	-3.36836	0.0018923	0.0913347	-1.35837
ILMN_1759901				-0.29674	8.26993	-3.3674	0.00189723	0.0914072	-1.36071
ILMN_1697227				-0.373594	8.059	-3.36733	0.00189755	0.0914072	-1.36087
ILMN_1660663	dual specificity tyrosine phosphorylation regulated kinase 1A	DYRK1A	1859	-0.181174	7.89295	-3.36576	0.00190565	0.0917064	-1.3647
ILMN_1676047	MPN domain containing	MPND	84954	-0.309618	10.3182	-3.36491	0.00191005	0.0918277	-1.36678
ILMN_1702759	thioredoxin related transmembrane protein 4	TMX4	56255	0.365855	8.73643	3.36338	0.00191797	0.0921175	-1.3705
ILMN_1735093	timeless circadian clock	TIMELESS	8914	-0.205818	7.88338	-3.36283	0.00192087	0.0921656	-1.37186
ILMN_1768771	RAB32, member RAS oncogene family	RAB32	10981	0.27232	9.26756	3.36076	0.00193167	0.092593	-1.37691
ILMN_1718063	lipase A, lysosomal acid type	LIPA	3988	-0.376155	9.75644	-3.36011	0.00193505	0.0926636	-1.37848
ILMN_1752639	solute carrier family 25 member 24	SLC25A24	29957	-0.126678	7.3466	-3.35929	0.00193939	0.0927149	-1.38049
ILMN_1669553	ubiquitin conjugating enzyme E2 E3	UBE2E3	10477	-0.123976	7.49409	-3.35918	0.00193993	0.0927149	-1.38074
ILMN_1733757	transmembrane protein 179B	TMEM179B	374395	-0.202037	11.853	-3.35789	0.00194676	0.0928832	-1.38391
ILMN_1828197				-0.166661	7.84924	-3.35747	0.00194894	0.0928832	-1.38491
ILMN_1722634	nucleobindin 1	NUCB1	4924	-0.35884	13.3311	-3.35743	0.00194917	0.0928832	-1.38502
ILMN_1677186	family with sequence similarity 159 member A	FAM159A	348378	-0.198523	7.72528	-3.35699	0.00195149	0.0929028	-1.38609
ILMN_1684849				0.0973001	7.19887	3.35442	0.00196513	0.0934478	-1.39235
ILMN_1780382				-0.26796	9.67689	-3.35411	0.00196678	0.0934478	-1.39311
ILMN_1668662	ubiquitin associated protein 2	UBAP2	55833	-0.221202	8.92261	-3.35205	0.00197774	0.0938506	-1.39811
ILMN_1785857				0.230859	9.12215	3.35176	0.00197932	0.0938506	-1.39883
ILMN_1701244	integrin alpha FG-GAP repeat containing 2	ITFG2	55846	-0.272668	8.3732	-3.35144	0.00198104	0.0938506	-1.39961
ILMN_1678037	HIRA interacting protein 3	HIRIP3	8479	-0.27923	8.5663	-3.35037	0.00198675	0.0939754	-1.4022
ILMN_1698739	unc-45 myosin chaperone B	UNC45B	146862	-0.0852204	7.25304	-3.35023	0.00198753	0.0939754	-1.40255
ILMN_1786024				-0.254195	8.63435	-3.34911	0.00199358	0.0940743	-1.40529
ILMN_1787922	zinc finger C3HC-type containing 1	ZC3HC1	51530	-0.289074	8.86713	-3.34882	0.00199515	0.0940743	-1.40599
ILMN_1841502				0.102063	7.31638	3.34877	0.00199542	0.0940743	-1.40611
ILMN_1791990	echinoderm microtubule associated protein like 2	EML2	24139	-0.243204	9.38148	-3.34814	0.0019988	0.0941427	-1.40764
ILMN_1660114	multimerin 1	MMRN1	22915	0.307418	7.57554	3.34701	0.00200491	0.0943394	-1.41038
ILMN_1748770	cytoskeleton associated protein 5	CKAP5	9793	-0.241321	9.03226	-3.34645	0.00200796	0.0943916	-1.41175
ILMN_1685235	Ts translation elongation factor, mitochondrial	TSFM	10102	-0.193887	9.04546	-3.34315	0.00202593	0.0951446	-1.41976
ILMN_1852122	growth differentiation factor 7	GDF7	151449	-0.113287	7.23744	-3.34168	0.00203405	0.0954336	-1.42336
ILMN_1766613	zinc finger protein 121	ZNF121	7675	-0.12426	7.40608	-3.3413	0.00203612	0.0954388	-1.42427
ILMN_1727073	male-enhanced antigen 1	MEA1	4201	0.203311	8.94123	3.34031	0.00204159	0.0955284	-1.42669
ILMN_1692816	tigger transposable element derived 5	TIGD5	84948	-0.158095	8.24251	-3.34009	0.00204279	0.0955284	-1.42722
ILMN_1712365	vanin 1	VNN1	8876	0.779258	8.83853	3.33989	0.00204391	0.0955284	-1.42771
ILMN_1677893	adenylate cyclase 4	ADCY4	196883	0.327314	8.26403	3.3391	0.00204824	0.0956387	-1.42961
ILMN_1708101	lamin B2	LMNB2	84823	-0.241181	8.46897	-3.33716	0.00205902	0.0959516	-1.43433
ILMN_1748894	GTP binding protein 3 (mitochondrial)	GTPBP3	84705	-0.35642	8.29641	-3.33693	0.00206032	0.0959516	-1.4349
ILMN_1912756				0.176208	7.23362	3.3367	0.00206158	0.0959516	-1.43545
ILMN_1677953	2-oxoglutarate and iron dependent oxygenase domain containing 1	OGFOD1	55239	-0.268242	8.76537	-3.33618	0.00206447	0.0959516	-1.43671
ILMN_1832294	long intergenic non-protein coding RNA 1476	LINC01476	101927728	0.109197	7.53289	3.33613	0.00206479	0.0959516	-1.43685
ILMN_1701052	tubulin gamma 2	TUBG2	27175	-0.203764	8.22313	-3.33221	0.00208676	0.0968801	-1.44636
ILMN_1711685				-0.0954989	7.28397	-3.3305	0.00209642	0.0972357	-1.45052
ILMN_1763487	cytotoxic T-lymphocyte associated protein 4	CTLA4	1493	-0.291147	8.28262	-3.32818	0.00210956	0.0976139	-1.45613
ILMN_1691432	PR/SET domain 4	PRDM4	11108	-0.236936	9.60094	-3.32796	0.00211082	0.0976139	-1.45667
ILMN_1699994	protein arginine methyltransferase 7	PRMT7	54496	-0.286799	9.21509	-3.32753	0.00211325	0.0976139	-1.45771
ILMN_1755391	ADP ribosylation factor like GTPase 2 binding protein	ARL2BP	23568	-0.341788	9.59372	-3.32744	0.00211379	0.0976139	-1.45794
ILMN_1721089	family with sequence similarity 120A	FAM120A	23196	-0.369588	10.1597	-3.32671	0.00211794	0.0976139	-1.4597
ILMN_1763634	peroxisomal biogenesis factor 14	PEX14	5195	-0.150532	7.95233	-3.32663	0.0021184	0.0976139	-1.45989
ILMN_1659077	CD40 ligand	CD40LG	959	-0.268985	8.16389	-3.32642	0.00211963	0.0976139	-1.46041
ILMN_1800573	ribosomal protein S21	RPS21	6227	0.491702	8.45558	3.32614	0.00212122	0.0976139	-1.46109
ILMN_1770085	BTG anti-proliferation factor 2	BTG2	7832	-0.343586	10.3665	-3.3259	0.00212261	0.0976139	-1.46168
ILMN_1693108	RuvB like AAA ATPase 1	RUVBL1	8607	-0.263181	8.26123	-3.32402	0.00213337	0.0980164	-1.46622
ILMN_1745053	methionine sulfoxide reductase B2	MSRB2	22921	0.474188	11.08	3.32323	0.00213795	0.0980747	-1.46815
ILMN_1684293	acidic nuclear phosphoprotein 32 family member B	ANP32B	10541	-0.337928	11.9074	-3.3231	0.00213867	0.0980747	-1.46845
ILMN_1776149	MMS19 homolog, cytosolic iron-sulfur assembly component	MMS19	64210	-0.211025	9.60388	-3.32213	0.00214431	0.0982408	-1.47082
ILMN_1712659	protein phosphatase 2 catalytic subunit beta	PPP2CB	5516	-0.226418	8.53148	-3.32169	0.00214683	0.0982641	-1.47188
ILMN_1732421				0.275877	7.63056	3.32132	0.00214898	0.0982667	-1.47278
ILMN_1679532	glutamate metabotropic receptor 3	GRM3	2913	0.0826071	7.03093	3.32098	0.00215093	0.0982667	-1.47359
ILMN_1757646	ubiquitin fold modifier 1	UFM1	51569	-0.349139	7.95565	-3.31959	0.00215905	0.0985454	-1.47698
ILMN_1669617	growth factor receptor bound protein 10	GRB10	2887	0.271502	7.76601	3.31811	0.00216769	0.0988471	-1.48057
ILMN_1714083	kelch like family member 8	KLHL8	57563	0.374398	8.14818	3.31656	0.00217672	0.099166	-1.4843
ILMN_1758548	NIMA related kinase 7	NEK7	140609	-0.113303	7.23225	-3.31565	0.00218209	0.0992833	-1.48652
ILMN_1802458	angiotensin II receptor associated protein	AGTRAP	57085	0.347626	9.98593	3.31543	0.00218337	0.0992833	-1.48705
ILMN_1672662	solute carrier family 20 member 1	SLC20A1	6574	-0.332697	10.3475	-3.31371	0.00219352	0.0996178	-1.49121
ILMN_1772646				-0.244446	7.45139	-3.31273	0.0021993	0.0996178	-1.49358
ILMN_1714327	SET domain containing 1A	SETD1A	9739	-0.215246	8.52898	-3.31263	0.00219993	0.0996178	-1.49383
ILMN_1768773				0.311522	9.96444	3.3124	0.00220131	0.0996178	-1.4944
ILMN_1654516	transmembrane protein 120A	TMEM120A	83862	0.41921	9.95779	3.31233	0.0022017	0.0996178	-1.49456
ILMN_1695792	cullin 4A	CUL4A	8451	-0.257946	9.14529	-3.3117	0.00220544	0.0996178	-1.49608
ILMN_1784737	sphingosine-1-phosphate receptor 4	S1PR4	8698	0.285412	11.6082	3.31157	0.00220622	0.0996178	-1.4964
ILMN_1668821	lysosomal associated membrane protein 1	LAMP1	3916	-0.26868	13.0228	-3.31142	0.00220709	0.0996178	-1.49676
ILMN_1698121	isochorismatase domain containing 1	ISOC1	51015	-0.273152	7.97323	-3.30993	0.002216	0.0998573	-1.50037
ILMN_1752802	CLPTM1 like	CLPTM1L	81037	-0.198476	10.2791	-3.30984	0.0022165	0.0998573	-1.50058
ILMN_1789614	tumor protein, translationally-controlled 1	TPT1	7178	0.621678	14.49	3.30948	0.00221868	0.0998632	-1.50146
ILMN_1651628	exocyst complex component 6	EXOC6	54536	0.36781	8.83635	3.30849	0.00222462	0.0999852	-1.50386
ILMN_1813073	ubiquitin conjugating enzyme E2 Z	UBE2Z	65264	-0.196922	10.6857	-3.30834	0.0022255	0.0999852	-1.50422
ILMN_1739683	leucine rich repeat containing 6	LRRC6	23639	0.35379	7.95996	3.30734	0.00223151	0.100018	-1.50664
ILMN_1697409	TNF receptor superfamily member 14	TNFRSF14	8764	-0.16607	12.8378	-3.30732	0.00223164	0.100018	-1.50669
ILMN_1667761				-0.150193	8.3328	-3.30698	0.00223368	0.100018	-1.50751
ILMN_1684682	potassium channel tetramerization domain containing 18	KCTD18	130535	-0.154886	8.13226	-3.30685	0.00223445	0.100018	-1.50782
ILMN_1660462	mucolipin 2	MCOLN2	255231	-0.354279	8.68517	-3.30649	0.0022366	0.100023	-1.50869
ILMN_1663422	ral guanine nucleotide dissociation stimulator like 4	RGL4	266747	0.440944	10.5343	3.30455	0.00224829	0.100453	-1.51337
ILMN_1664177	ataxin 7 like 2	ATXN7L2	127002	-0.179625	7.89563	-3.30369	0.00225355	0.100537	-1.51547
ILMN_1680624	cellular repressor of E1A stimulated genes 1	CREG1	8804	0.384852	10.2688	3.30356	0.00225429	0.100537	-1.51577
ILMN_1727220	cornulin	CRNN	49860	0.0812444	7.22481	3.30104	0.00226964	0.101028	-1.52186
ILMN_1767123	NADH:ubiquinone oxidoreductase subunit A2	NDUFA2	4695	0.26264	11.2198	3.30085	0.00227081	0.101028	-1.52233
ILMN_1713505	NPC intracellular cholesterol transporter 1	NPC1	4864	-0.284252	8.06534	-3.30042	0.00227343	0.101028	-1.52336
ILMN_1772316	Sad1 and UNC84 domain containing 1	SUN1	23353	-0.26862	8.46346	-3.29967	0.00227801	0.101028	-1.52517
ILMN_1750800	aconitase 1	ACO1	48	-0.23013	8.26757	-3.29951	0.00227901	0.101028	-1.52556
ILMN_1715286	fucosyltransferase 7	FUT7	2529	0.373974	10.5204	3.29923	0.00228072	0.101028	-1.52623
ILMN_1795247	AT-rich interaction domain 2	ARID2	196528	-0.181295	7.48425	-3.2991	0.00228151	0.101028	-1.52655
ILMN_1671911	metastasis associated 1	MTA1	9112	-0.244007	8.38687	-3.29904	0.00228191	0.101028	-1.5267
ILMN_1843949	homeobox containing 1	HMBOX1	79618	-0.327673	8.80072	-3.29674	0.00229605	0.101502	-1.53225
ILMN_1728965	chromosome 11 open reading frame 57	C11orf57	55216	0.164867	8.51999	3.29662	0.00229678	0.101502	-1.53254
ILMN_1651735	trans-golgi network protein 2	TGOLN2	10618	-0.309253	10.6491	-3.29561	0.00230308	0.101688	-1.535
ILMN_1652735	regulatory factor X associated protein	RFXAP	5994	-0.140936	7.7361	-3.29482	0.00230792	0.101772	-1.53688
ILMN_1667330				-0.317896	9.35111	-3.29407	0.0023126	0.101772	-1.5387
ILMN_1719627	solute carrier family 27 member 3	SLC27A3	11000	-0.308903	10.6075	-3.29402	0.00231291	0.101772	-1.53882
ILMN_1720865	oxysterol binding protein like 7	OSBPL7	114881	-0.259929	8.4494	-3.29395	0.00231334	0.101772	-1.53899
ILMN_1777156	GTP binding protein 3 (mitochondrial)	GTPBP3	84705	-0.15864	7.68437	-3.29234	0.00232339	0.102122	-1.54288
ILMN_1768973	histone cluster 2, H2ac	HIST2H2AC	8338	0.484763	10.8823	3.29036	0.00233579	0.102565	-1.54766
ILMN_1777853	membrane bound O-acyltransferase domain containing 2	MBOAT2	129642	0.185199	7.66701	3.29006	0.00233767	0.102565	-1.54838
ILMN_1665559	cyclin dependent kinase 2	CDK2	1017	-0.223514	8.12215	-3.28947	0.00234137	0.102635	-1.5498
ILMN_1867018				0.0886633	7.28184	3.28741	0.00235436	0.103111	-1.55478
ILMN_1766736	bactericidal/permeability-increasing protein	BPI	671	0.78278	8.46098	3.28488	0.00237043	0.103722	-1.56088
ILMN_1717154	aquarius intron-binding spliceosomal factor	AQR	9716	-0.24423	8.63131	-3.28397	0.00237622	0.103882	-1.56307
ILMN_1655191	castor zinc finger 1	CASZ1	54897	-0.217255	8.47972	-3.28291	0.002383	0.104085	-1.56563
ILMN_1747506	DEAH-box helicase 34	DHX34	9704	0.306717	9.79035	3.2824	0.00238627	0.104134	-1.56686
ILMN_1825333				-0.115186	7.37864	-3.28084	0.00239629	0.104478	-1.57062
ILMN_1691795	chromosome 19 open reading frame 43	C19orf43	79002	0.248058	11.1244	3.28041	0.00239907	0.104505	-1.57166
ILMN_1716678	NPC intracellular cholesterol transporter 2	NPC2	10577	-0.276417	13.3704	-3.27981	0.00240294	0.10458	-1.57311
ILMN_1761159	extended synaptotagmin 1	ESYT1	23344	-0.424929	11.1261	-3.27884	0.00240921	0.10476	-1.57545
ILMN_1811957	calmodulin regulated spectrin associated protein 1	CAMSAP1	157922	-0.152462	7.64889	-3.27826	0.0024129	0.104827	-1.57682
ILMN_1656335	Ras like without CAAX 1	RIT1	6016	0.251064	8.31306	3.27547	0.00243107	0.105476	-1.58356
ILMN_1735594	CDC42 small effector 2	CDC42SE2	56990	-0.174178	7.64332	-3.2753	0.00243218	0.105476	-1.58397
ILMN_1676042				-0.22984	7.6995	-3.27491	0.00243473	0.105493	-1.58491
ILMN_1753008	RNA exonuclease 1 homolog	REXO1	57455	-0.217292	8.57548	-3.27379	0.00244207	0.105717	-1.58761
ILMN_1704404	proteasome 26S subunit, non-ATPase 13	PSMD13	5719	0.163601	8.25317	3.27059	0.00246306	0.106495	-1.59529
ILMN_1692026	lysine methyltransferase 5B	KMT5B	51111	0.210788	8.49941	3.27039	0.00246443	0.106495	-1.59579
ILMN_1684289	pyridoxamine 5'-phosphate oxidase	PNPO	55163	-0.294362	9.37068	-3.26957	0.00246982	0.106634	-1.59775
ILMN_1672759	mitochondrial calcium uniporter	MCU	90550	0.192914	8.0313	3.26692	0.00248746	0.1073	-1.60413
ILMN_1742906	TGFB induced factor homeobox 1	TGIF1	7050	-0.234671	8.26914	-3.26599	0.00249362	0.107471	-1.60636
ILMN_1767263				-0.190764	8.60311	-3.26481	0.00250151	0.10771	-1.60919
ILMN_1738093	ring finger protein, transmembrane 2	RNFT2	84900	-0.248032	7.53215	-3.2645	0.00250359	0.10771	-1.60994
ILMN_1796912	Rho guanine nucleotide exchange factor 7	ARHGEF7	8874	-0.203582	9.42301	-3.26407	0.00250648	0.107739	-1.61097
ILMN_1724609	solute carrier family 2 member 8	SLC2A8	29988	-0.308034	8.79866	-3.26288	0.00251453	0.10799	-1.61385
ILMN_1717793	chromosome 19 open reading frame 33	C19orf33	64073	0.38786	7.8788	3.26242	0.00251763	0.108028	-1.61496
ILMN_1694514	zinc finger DHHC-type containing 11	ZDHHC11	79844	-0.221103	7.72991	-3.26164	0.00252287	0.108068	-1.61682
ILMN_1752592	major histocompatibility complex, class II, DR beta 4	HLA-DRB4	3126	-0.770581	11.9635	-3.26135	0.00252484	0.108068	-1.61752
ILMN_1657204	SUMO1 activating enzyme subunit 1	SAE1	10055	-0.30526	10.7144	-3.26097	0.00252739	0.108068	-1.61842
ILMN_1916822				-0.111429	7.49356	-3.26096	0.00252744	0.108068	-1.61844
ILMN_1656932				1.17942	11.655	3.25897	0.002541	0.108552	-1.62324
ILMN_1846776	uncharacterized LOC101928126	LOC101928126	101928126	-0.218943	8.03332	-3.25763	0.0025501	0.108845	-1.62645
ILMN_1793220	phosphoribosylglycinamide formyltransferase, phosphoribosylglycinamide synthetase, phosphoribosylaminoimidazole synthetase	GART	2618	-0.170205	7.43344	-3.25687	0.00255533	0.108973	-1.62829
ILMN_1691717	rhomboid 5 homolog 2	RHBDF2	79651	-0.274777	10.5968	-3.25608	0.00256073	0.109108	-1.63018
ILMN_1749641	F-box protein 3	FBXO3	26273	-0.277124	7.43893	-3.25463	0.00257065	0.109435	-1.63365
ILMN_1721128	translocase of outer mitochondrial membrane 34	TOMM34	10953	-0.379997	9.25239	-3.25174	0.00259059	0.110187	-1.64058
ILMN_1755727	lysine demethylase 5B	KDM5B	10765	0.258983	8.83841	3.25041	0.00259988	0.11046	-1.64379
ILMN_1729777	advanced glycosylation end-product specific receptor	AGER	177	0.127782	7.71174	3.25017	0.00260154	0.11046	-1.64436
ILMN_1745969	component of oligomeric golgi complex 3	COG3	83548	-0.26916	8.08937	-3.24821	0.00261522	0.110856	-1.64907
ILMN_1739616	methylphosphate capping enzyme	MEPCE	56257	-0.226003	10.5812	-3.24818	0.00261542	0.110856	-1.64913
ILMN_1783702	MORC family CW-type zinc finger 3	MORC3	23515	-0.174233	7.54597	-3.24764	0.00261919	0.110916	-1.65043
ILMN_1803509	ATP synthase, H+ transporting, mitochondrial Fo complex subunit E	ATP5I	521	0.50596	8.0185	3.24732	0.0026214	0.110916	-1.65118
ILMN_1714412	zinc finger protein 292	ZNF292	23036	0.146168	7.72919	3.24641	0.00262783	0.111092	-1.65338
ILMN_1784871	fatty acid synthase	FASN	2194	-0.346657	8.838	-3.24595	0.00263105	0.111132	-1.65448
ILMN_1691927	BTB domain containing 1	BTBD1	53339	-0.108748	7.32443	-3.24553	0.00263399	0.11116	-1.65548
ILMN_1670787	cyclin dependent kinase 14	CDK14	5218	0.298609	7.78614	3.24449	0.00264136	0.111374	-1.65799
ILMN_1911981				-0.223588	7.51232	-3.24413	0.00264387	0.111383	-1.65884
ILMN_1843468				0.375668	9.43122	3.24274	0.00265372	0.111702	-1.66217
ILMN_1796397	CDGSH iron sulfur domain 2	CISD2	493856	0.33313	8.06251	3.24191	0.0026596	0.111809	-1.66416
ILMN_1737704	RNA polymerase II subunit A	POLR2A	5430	-0.382444	11.9511	-3.24173	0.00266086	0.111809	-1.66458
ILMN_1680781	pecanex homolog 4 (Drosophila)	PCNX4	64430	-0.309666	8.20916	-3.24137	0.00266346	0.111822	-1.66546
ILMN_1750160	FAST kinase domains 3	FASTKD3	79072	-0.215288	7.59576	-3.23827	0.00268561	0.112592	-1.67288
ILMN_1806056	carcinoembryonic antigen related cell adhesion molecule 8	CEACAM8	1088	0.631484	7.95271	3.23815	0.00268644	0.112592	-1.67316
ILMN_1777811	upregulator of cell proliferation	URGCP	55665	-0.25563	8.49695	-3.23743	0.00269164	0.112713	-1.67489
ILMN_1655222				0.1957	7.54628	3.23616	0.00270075	0.112998	-1.67792
ILMN_1703565	glioma tumor suppressor candidate region gene 2	GLTSCR2	29997	-0.375215	13.8944	-3.23329	0.0027215	0.113712	-1.68478
ILMN_1721225	AAR2 splicing factor homolog	AAR2	25980	-0.251996	9.04402	-3.23268	0.00272595	0.113712	-1.68625
ILMN_1730101	G1 to S phase transition 2	GSPT2	23708	-0.291931	8.024	-3.23241	0.00272793	0.113712	-1.6869
ILMN_1774083	TP53 regulated inhibitor of apoptosis 1	TRIAP1	51499	0.163916	8.20312	3.2324	0.002728	0.113712	-1.68692
ILMN_1709520	Parkinson disease 7 domain containing 1	PDDC1	347862	-0.283824	9.16924	-3.23186	0.00273196	0.113712	-1.68822
ILMN_1768469	transcobalamin 1	TCN1	6947	0.679544	9.30568	3.23184	0.00273205	0.113712	-1.68825
ILMN_1776993	component of oligomeric golgi complex 2	COG2	22796	-0.273625	9.31372	-3.23143	0.00273504	0.113712	-1.68923
ILMN_1793712	secretory carrier membrane protein 3	SCAMP3	10067	-0.358729	9.98863	-3.23123	0.0027365	0.113712	-1.68971
ILMN_1655177	phosphatidylinositol 4-kinase alpha	PI4KA	5297	-0.357549	10.2948	-3.22944	0.00274964	0.114145	-1.694
ILMN_1812070	ATP binding cassette subfamily B member 1	ABCB1	5243	-0.225981	7.68635	-3.22917	0.00275161	0.114145	-1.69465
ILMN_1801283	small vasohibin binding protein	SVBP	374969	0.483295	10.8659	3.22826	0.00275827	0.114324	-1.69681
ILMN_1781010	Rho guanine nucleotide exchange factor 3	ARHGEF3	50650	-0.548881	10.5274	-3.22502	0.00278221	0.115218	-1.70456
ILMN_1653861	sex comb on midleg homolog 1 (Drosophila)	SCMH1	22955	-0.188036	8.23902	-3.22417	0.00278852	0.115381	-1.70659
ILMN_1772132	ATP synthase, H+ transporting, mitochondrial F1 complex, beta polypeptide	ATP5B	506	-0.244033	13.3163	-3.22275	0.00279911	0.115627	-1.70998
ILMN_1809931	N-myc downstream regulated 1	NDRG1	10397	-0.256458	9.83014	-3.22274	0.00279921	0.115627	-1.71002
ILMN_1796210	peroxisome proliferator-activated receptor gamma, coactivator-related 1	PPRC1	23082	-0.224184	8.68401	-3.22208	0.00280413	0.115685	-1.71159
ILMN_1723235	dihydrouridine synthase 3 like	DUS3L	56931	-0.258595	8.79817	-3.22191	0.00280536	0.115685	-1.71198
ILMN_1772706	BLOC-1 related complex subunit 7	BORCS7	119032	0.328168	8.86418	3.22082	0.00281359	0.115869	-1.71461
ILMN_1721500	CBFA2/RUNX1 translocation partner 2	CBFA2T2	9139	-0.13376	7.78042	-3.22068	0.00281459	0.115869	-1.71493
ILMN_1873034				-0.661392	11.3595	-3.21957	0.00282295	0.116115	-1.71758
ILMN_1683562	small nuclear ribonucleoprotein polypeptide G	SNRPG	6637	0.807396	9.75074	3.21879	0.00282878	0.116257	-1.71943
ILMN_1805737	phosphofructokinase, platelet	PFKP	5214	-0.329128	9.30151	-3.21777	0.00283655	0.116478	-1.72189
ILMN_1654151	cytochrome c oxidase subunit 6C	COX6C	1345	0.753373	9.32154	3.21703	0.00284208	0.116607	-1.72364
ILMN_1665235				-0.29533	8.90823	-3.21604	0.00284962	0.116818	-1.72601
ILMN_1803045	tubulin gamma complex associated protein 5	TUBGCP5	114791	-0.231134	7.60437	-3.21528	0.00285542	0.116837	-1.72783
ILMN_1869421				0.0845375	7.15436	3.2151	0.00285674	0.116837	-1.72825
ILMN_1669394				-0.19886	8.71122	-3.21503	0.00285728	0.116837	-1.72841
ILMN_1748968	autophagy related 10	ATG10	83734	0.185151	8.40037	3.21236	0.00287764	0.11757	-1.73477
ILMN_1690420	growth factor independent 1 transcriptional repressor	GFI1	2672	-0.272092	7.90577	-3.21108	0.00288752	0.117834	-1.73785
ILMN_1663132	aarF domain containing kinase 2	ADCK2	90956	-0.346548	9.25542	-3.21078	0.0028898	0.117834	-1.73855
ILMN_1660426	cleavage and polyadenylation specific factor 4	CPSF4	10898	-0.248723	10.1152	-3.21054	0.00289166	0.117834	-1.73913
ILMN_1693262				1.65929	11.0213	3.21027	0.00289376	0.117834	-1.73978
ILMN_1697461	Morf4 family associated protein 1	MRFAP1	93621	-0.219177	10.5962	-3.20911	0.00290268	0.118098	-1.74253
ILMN_1704452	B-cell CLL/lymphoma 9	BCL9	607	-0.161232	7.99404	-3.20713	0.00291799	0.118622	-1.74725
ILMN_1747052	integrin subunit alpha 4	ITGA4	3676	-0.258815	7.73878	-3.20556	0.00293019	0.119018	-1.75098
ILMN_1788768				0.209603	7.85238	3.20511	0.00293375	0.119064	-1.75207
ILMN_1778223				0.0686445	7.23136	3.20473	0.00293667	0.119083	-1.75296
ILMN_1882764	UBAP1-MVB12-associated (UMA) domain containing 1	UMAD1	729852	-0.1589	7.65703	-3.20274	0.00295225	0.119615	-1.7577
ILMN_1730928	cyclin dependent kinase 5 regulatory subunit 1	CDK5R1	8851	0.44622	8.79969	3.20182	0.00295949	0.119809	-1.75989
ILMN_1707308	inhibitor of kappa light polypeptide gene enhancer in B-cells, kinase gamma	IKBKG	8517	-0.246542	10.8643	-3.20132	0.00296344	0.119869	-1.76109
ILMN_1771599	procollagen-lysine,2-oxoglutarate 5-dioxygenase 2	PLOD2	5352	0.194341	7.23048	3.2006	0.00296913	0.119999	-1.7628
ILMN_1780533	ribonuclease A family member k6	RNASE6	6039	0.610865	10.2113	3.19897	0.002982	0.12042	-1.76668
ILMN_1763828	metal regulatory transcription factor 1	MTF1	4520	0.371037	9.37173	3.19819	0.0029882	0.12057	-1.76854
ILMN_1679177	methionyl-tRNA synthetase 2, mitochondrial	MARS2	92935	-0.120741	7.68894	-3.1978	0.00299128	0.120595	-1.76946
ILMN_1738424	cell division cycle 42	CDC42	998	0.317063	8.65685	3.19709	0.00299696	0.120685	-1.77116
ILMN_1719543	MAF bZIP transcription factor	MAF	4094	-0.282099	8.43883	-3.1969	0.00299847	0.120685	-1.77161
ILMN_1730867	azurocidin 1	AZU1	566	0.784625	8.21094	3.19631	0.00300315	0.120773	-1.77301
ILMN_1759792	CAP-Gly domain containing linker protein family member 4	CLIP4	79745	-0.233419	7.62823	-3.19566	0.00300838	0.120857	-1.77456
ILMN_1683120	uracil DNA glycosylase	UNG	7374	-0.270019	8.42393	-3.19543	0.00301018	0.120857	-1.7751
ILMN_1787879	ADP ribosylation factor like GTPase 2	ARL2	402	-0.294381	10.5223	-3.19491	0.00301438	0.120925	-1.77635
ILMN_1794470	ankyrin repeat and FYVE domain containing 1	ANKFY1	51479	-0.238322	9.75337	-3.19342	0.0030263	0.121304	-1.77988
ILMN_1782331	thymine DNA glycosylase	TDG	6996	0.289695	9.23906	3.19258	0.00303308	0.121475	-1.78188
ILMN_1683441	non-SMC condensin II complex subunit D3	NCAPD3	23310	-0.186618	7.52979	-3.19169	0.00304021	0.121543	-1.78399
ILMN_1663195	minichromosome maintenance complex component 7	MCM7	4176	-0.264115	10.5574	-3.19167	0.00304036	0.121543	-1.78403
ILMN_1673936	KH-type splicing regulatory protein	KHSRP	8570	-0.236348	9.3008	-3.19144	0.00304226	0.121543	-1.78459
ILMN_1765446	epithelial membrane protein 3	EMP3	2014	-0.291559	13.0192	-3.19037	0.00305093	0.121789	-1.78714
ILMN_1664153	solute carrier family 30 member 5	SLC30A5	64924	-0.209077	7.7025	-3.18962	0.00305695	0.12193	-1.7889
ILMN_1738652	BCL2 associated agonist of cell death	BAD	572	0.189425	8.63783	3.18922	0.00306024	0.121961	-1.78986
ILMN_1688373	leukocyte specific transcript 1	LST1	7940	0.310675	11.5668	3.1886	0.00306525	0.121976	-1.79133
ILMN_1753112	CD5 molecule	CD5	921	-0.371706	8.86932	-3.18856	0.00306561	0.121976	-1.79143
ILMN_1666332				-0.150796	7.63509	-3.18756	0.00307374	0.122199	-1.7938
ILMN_1758735	NLR family pyrin domain containing 12	NLRP12	91662	0.419169	9.36406	3.18705	0.00307788	0.122264	-1.79501
ILMN_1760884	RAB guanine nucleotide exchange factor 1	RABGEF1	27342	0.282268	8.87759	3.18619	0.00308493	0.122444	-1.79706
ILMN_1701237	SH2 domain containing 1B	SH2D1B	117157	-0.442098	7.92091	-3.18512	0.00309373	0.122694	-1.79961
ILMN_1779043	calcium voltage-gated channel auxiliary subunit gamma 6	CACNG6	59285	-0.316329	8.04871	-3.18302	0.00311096	0.123277	-1.80458
ILMN_1720438				0.428454	7.96797	3.18243	0.00311588	0.123292	-1.80599
ILMN_1875581				0.0967997	7.35146	3.18236	0.00311641	0.123292	-1.80614
ILMN_1873215				0.0797974	7.23803	3.18109	0.00312697	0.123609	-1.80917
ILMN_1797531	protein kinase AMP-activated non-catalytic subunit gamma 2	PRKAG2	51422	-0.17781	8.49036	-3.18027	0.00313379	0.123695	-1.81112
ILMN_1662340	zinc finger protein 358	ZNF358	140467	-0.165844	8.654	-3.17992	0.00313667	0.123695	-1.81194
ILMN_1694548	annexin A3	ANXA3	306	0.427034	7.78662	3.17991	0.00313675	0.123695	-1.81197
ILMN_1772522	zinc finger and BTB domain containing 14	ZBTB14	7541	-0.281687	8.71465	-3.17947	0.00314037	0.123737	-1.813
ILMN_1794442				-0.0948476	7.20314	-3.17808	0.00315198	0.12406	-1.8163
ILMN_1669696	zinc finger protein 792	ZNF792	126375	-0.230878	7.86581	-3.17788	0.00315365	0.12406	-1.81677
ILMN_1700001	T-cell leukemia translocation altered	TCTA	6988	0.20037	8.92153	3.17728	0.00315873	0.124159	-1.81821
ILMN_1805636	post-GPI attachment to proteins 3	PGAP3	93210	-0.269682	8.71884	-3.17455	0.00318159	0.124854	-1.82466
ILMN_1745880	dynein axonemal intermediate chain 1	DNAI1	27019	-0.0786248	7.19191	-3.1744	0.00318288	0.124854	-1.82503
ILMN_1870303	uncharacterized LOC105377348	LOC105377348	105377348	0.113714	7.58506	3.17426	0.00318409	0.124854	-1.82537
ILMN_1739393	selectin E	SELE	6401	0.0930189	7.14198	3.17319	0.00319307	0.125105	-1.82789
ILMN_1666493	C-C motif chemokine receptor 10	CCR10	2826	-0.0959708	7.46021	-3.17127	0.00320939	0.125557	-1.83245
ILMN_1775073	zinc finger protein 273	ZNF273	10793	-0.0763853	7.1421	-3.17116	0.00321031	0.125557	-1.8327
ILMN_1810727	solute carrier family 25 member 45	SLC25A45	283130	-0.137195	7.62241	-3.1706	0.00321506	0.125557	-1.83403
ILMN_1690546	protein phosphatase 3 catalytic subunit gamma	PPP3CC	5533	-0.378691	9.1464	-3.17038	0.00321699	0.125557	-1.83456
ILMN_1746457	general transcription factor IIIC subunit 2	GTF3C2	2976	-0.3028	8.99293	-3.16985	0.00322144	0.125557	-1.8358
ILMN_1778111				0.484874	9.45245	3.16985	0.0032215	0.125557	-1.83582
ILMN_1709227	coiled-coil domain containing 84	CCDC84	338657	-0.320883	8.99375	-3.16971	0.00322265	0.125557	-1.83613
ILMN_1654465	glucose-6-phosphate isomerase	GPI	2821	-0.366065	10.1439	-3.16916	0.00322734	0.125639	-1.83744
ILMN_1693538	serine/threonine kinase 36	STK36	27148	-0.18248	8.61404	-3.16806	0.00323682	0.125857	-1.84006
ILMN_1766185	axin 1	AXIN1	8312	-0.179967	9.77401	-3.16791	0.00323809	0.125857	-1.84041
ILMN_1737585	valyl-tRNA synthetase 2, mitochondrial	VARS2	57176	-0.298482	8.91113	-3.1676	0.00324071	0.125858	-1.84113
ILMN_1733667	DEAH-box helicase 35	DHX35	60625	-0.189506	7.60209	-3.1672	0.00324418	0.125892	-1.84209
ILMN_1723486	hexokinase 2	HK2	3099	0.296893	8.67183	3.1669	0.00324676	0.125892	-1.8428
ILMN_1778796	adenylosuccinate synthase	ADSS	159	-0.101273	7.4305	-3.16612	0.00325345	0.126035	-1.84465
ILMN_1796180	cryptochrome circadian clock 2	CRY2	1408	-0.155331	8.61887	-3.16587	0.00325562	0.126035	-1.84524
ILMN_1662954	chaperonin containing TCP1 subunit 7	CCT7	10574	-0.353773	8.59707	-3.16379	0.00327356	0.126629	-1.85016
ILMN_1778226	exostosin like glycosyltransferase 3	EXTL3	2137	0.414552	9.45537	3.16306	0.00327992	0.126688	-1.85189
ILMN_1807529	peptidyl arginine deiminase 4	PADI4	23569	0.542243	12.701	3.16279	0.00328221	0.126688	-1.85251
ILMN_1732171				-0.245255	8.61219	-3.16271	0.00328288	0.126688	-1.8527
ILMN_1785988	casein kinase 1 alpha 1	CSNK1A1	1452	-0.199995	8.5873	-3.16229	0.00328655	0.126705	-1.8537
ILMN_1737066	pre-mRNA processing factor 19	PRPF19	27339	-0.349591	9.49875	-3.16206	0.00328854	0.126705	-1.85424
ILMN_1769245	GLI pathogenesis related 1	GLIPR1	11010	0.394129	11.2938	3.16172	0.00329151	0.126719	-1.85505
ILMN_1685286	protein phosphatase 1 regulatory subunit 12C	PPP1R12C	54776	0.196274	8.25851	3.16062	0.0033011	0.126906	-1.85765
ILMN_1862046				0.0810752	7.14236	3.16021	0.00330472	0.126906	-1.85863
ILMN_1745049	ubiquinol-cytochrome c reductase, complex III subunit XI	UQCR11	10975	0.165286	8.32707	3.15995	0.00330697	0.126906	-1.85923
ILMN_1804798	brain expressed X-linked 4	BEX4	56271	-0.43352	9.87798	-3.15979	0.00330836	0.126906	-1.85961
ILMN_1767969	staphylococcal nuclease and tudor domain containing 1	SND1	27044	-0.393322	11.2596	-3.15967	0.00330939	0.126906	-1.85989
ILMN_1653129	cleavage stimulation factor subunit 2	CSTF2	1478	-0.17579	7.84543	-3.159	0.00331526	0.127031	-1.86147
ILMN_1756934				-0.254426	8.13508	-3.15852	0.00331949	0.127093	-1.86262
ILMN_1756439	secernin 1	SCRN1	9805	-0.263057	8.37107	-3.15787	0.00332519	0.127211	-1.86415
ILMN_1810225	UV stimulated scaffold protein A	UVSSA	57654	0.389054	8.6146	3.15734	0.00332992	0.127292	-1.86542
ILMN_1815500	inositol 1,4,5-trisphosphate receptor type 3	ITPR3	3710	-0.542123	9.87163	-3.15541	0.00334694	0.127603	-1.86998
ILMN_1916800				0.0977204	7.17176	3.15514	0.0033493	0.127603	-1.87061
ILMN_1751887	prolyl endopeptidase	PREP	5550	-0.264099	8.59528	-3.15506	0.00335001	0.127603	-1.8708
ILMN_1727051	DEAD-box helicase 19A	DDX19A	55308	-0.161227	7.64453	-3.15499	0.00335064	0.127603	-1.87097
ILMN_1702789	kinase non-catalytic C-lobe domain containing 1	KNDC1	85442	-0.0893071	7.35848	-3.15493	0.00335116	0.127603	-1.8711
ILMN_1687301	versican	VCAN	1462	0.963696	9.89213	3.15333	0.00336534	0.127996	-1.87488
ILMN_1700074	small nucleolar RNA, H/ACA box 62	SNORA62	6044	-0.102479	7.75434	-3.15317	0.00336673	0.127996	-1.87525
ILMN_1743241	ADP ribosylation factor like GTPase 4A	ARL4A	10124	0.124328	7.28085	3.15234	0.00337418	0.128179	-1.87723
ILMN_1800704	cytohesin 1	CYTH1	9267	-0.257797	10.8556	-3.15154	0.00338133	0.128351	-1.87912
ILMN_1657754	RNA polymerase II associated protein 2	RPAP2	79871	-0.219772	7.95799	-3.15043	0.00339121	0.128626	-1.88173
ILMN_1741259				-0.0852949	7.66017	-3.14921	0.00340213	0.128935	-1.8846
ILMN_1697493				0.253563	7.98283	3.14893	0.00340467	0.128935	-1.88527
ILMN_1689070	coenzyme Q7, hydroxylase	COQ7	10229	-0.159607	7.42731	-3.148	0.00341305	0.129152	-1.88746
ILMN_1667577	leucine carboxyl methyltransferase 2	LCMT2	9836	-0.219233	7.77989	-3.14705	0.00342165	0.129366	-1.88971
ILMN_1668387	scavenger receptor class B member 1	SCARB1	949	-0.292015	8.9028	-3.14679	0.00342402	0.129366	-1.89033
ILMN_1798587	Rho guanine nucleotide exchange factor 7	ARHGEF7	8874	-0.0744596	7.28727	-3.14637	0.00342776	0.129407	-1.89131
ILMN_1803745	sulfite oxidase	SUOX	6821	-0.177981	8.70385	-3.14566	0.00343417	0.129492	-1.89298
ILMN_1910120	RRN3 homolog, RNA polymerase I transcription factor pseudogene 1	RRN3P1	730092	-0.315347	7.93939	-3.14527	0.00343774	0.129492	-1.89391
ILMN_1724480	axin 2	AXIN2	8313	-0.422845	8.37215	-3.14525	0.00343797	0.129492	-1.89397
ILMN_1672042	dolichyldiphosphatase 1	DOLPP1	57171	-0.170446	8.13595	-3.14444	0.00344527	0.129666	-1.89586
ILMN_1776080	GTP binding protein 6 (putative)	GTPBP6	8225	-0.364431	11.0469	-3.14373	0.00345174	0.12981	-1.89754
ILMN_1669703	tyrosine kinase non receptor 2	TNK2	10188	-0.2368	11.3468	-3.14298	0.00345862	0.129968	-1.89932
ILMN_1699362	IK cytokine, down-regulator of HLA II	IK	3550	-0.191634	10.0146	-3.14257	0.00346237	0.130008	-1.90029
ILMN_1653747				0.149695	7.29923	3.1413	0.00347399	0.130344	-1.90328
ILMN_1869439				0.100324	7.26819	3.14058	0.00348054	0.130489	-1.90496
ILMN_1663080	LFNG O-fucosylpeptide 3-beta-N-acetylglucosaminyltransferase	LFNG	3955	-0.403651	11.8617	-3.13874	0.00349745	0.130979	-1.90929
ILMN_1661337	spermidine synthase	SRM	6723	-0.29847	8.96825	-3.13858	0.00349898	0.130979	-1.90969
ILMN_1669988	olfactory receptor family 7 subfamily E member 24	OR7E24	26648	0.0971399	7.12634	3.13779	0.00350623	0.13115	-1.91154
ILMN_1663538	citrate lyase beta like	CLYBL	171425	-0.265736	7.91377	-3.13727	0.00351103	0.131228	-1.91276
ILMN_1772302	5,10-methenyltetrahydrofolate synthetase (5-formyltetrahydrofolate cyclo-ligase)	MTHFS	10588	0.361301	9.67545	3.13689	0.00351454	0.131236	-1.91365
ILMN_1709795	ras-related C3 botulinum toxin substrate 2 (rho family, small GTP binding protein Rac2)	RAC2	5880	-0.301452	14.2712	-3.1366	0.00351725	0.131236	-1.91434
ILMN_1740010	pecanex homolog 1 (Drosophila)	PCNX1	22990	0.370126	11.1824	3.13622	0.00352084	0.131236	-1.91525
ILMN_1781999	ATP binding cassette subfamily F member 2	ABCF2	10061	-0.235284	8.18328	-3.13609	0.00352201	0.131236	-1.91555
ILMN_1706546	MYC associated factor X	MAX	4149	0.265688	8.74824	3.13538	0.00352862	0.131332	-1.91722
ILMN_1792109	AFG3 like matrix AAA peptidase subunit 1, pseudogene	AFG3L1P	172	-0.283319	8.03512	-3.13495	0.0035326	0.131332	-1.91823
ILMN_1711627	siah E3 ubiquitin protein ligase 1	SIAH1	6477	-0.302185	9.40359	-3.13494	0.00353269	0.131332	-1.91825
ILMN_1753347	defensin alpha 4	DEFA4	1669	1.10481	9.26182	3.1343	0.00353865	0.131454	-1.91976
ILMN_1758212	cysteine rich secretory protein 1	CRISP1	167	-0.0756573	7.3298	-3.13312	0.00354969	0.131763	-1.92254
ILMN_1721127	histone cluster 1, H3d	HIST1H3D	8351	0.170519	7.80829	3.13165	0.00356347	0.132145	-1.926
ILMN_1740265	acyl-CoA thioesterase 7	ACOT7	11332	-0.268982	8.27069	-3.13144	0.00356539	0.132145	-1.92649
ILMN_1733183				1.2243	10.2199	3.13002	0.00357875	0.132531	-1.92982
ILMN_1739779				0.0564144	7.4081	3.12976	0.00358127	0.132531	-1.93045
ILMN_1872367				0.0896163	7.3866	3.12914	0.00358709	0.132614	-1.9319
ILMN_1789088	ring finger protein 207	RNF207	388591	-0.134845	7.4831	-3.12894	0.00358894	0.132614	-1.93237
ILMN_1761387				0.352547	8.22576	3.12782	0.00359954	0.132888	-1.935
ILMN_1791106	HEAT repeat containing 6	HEATR6	63897	-0.229953	7.87306	-3.12758	0.00360183	0.132888	-1.93557
ILMN_1771317	solute carrier family 17 member 5	SLC17A5	26503	-0.210032	9.33746	-3.12698	0.00360759	0.133	-1.937
ILMN_1812759	GTP cyclohydrolase 1	GCH1	2643	-0.189402	8.1764	-3.12571	0.00361965	0.133344	-1.93997
ILMN_1728799	fructose-bisphosphatase 1	FBP1	2203	-0.34139	9.36821	-3.12389	0.00363704	0.133863	-1.94426
ILMN_1732534	charged multivesicular body protein 5	CHMP5	51510	0.390321	7.94029	3.12362	0.00363961	0.133863	-1.94489
ILMN_1668484	leucine rich repeat containing 47	LRRC47	57470	-0.229264	8.46155	-3.12337	0.00364199	0.133863	-1.94547
ILMN_1810235				-0.188195	7.85117	-3.12298	0.00364571	0.133899	-1.94638
ILMN_1704094	proteasome subunit alpha 6	PSMA6	5687	0.414323	8.08753	3.12072	0.00366747	0.134487	-1.9517
ILMN_1721833	immediate early response 5	IER5	51278	-0.296026	8.55055	-3.12054	0.00366921	0.134487	-1.95212
ILMN_1775542	Fc fragment of IgM receptor	FCMR	9214	-0.527538	11.2191	-3.12033	0.00367122	0.134487	-1.95261
ILMN_1780977	poliovirus receptor related immunoglobulin domain containing	PVRIG	79037	-0.39869	8.26062	-3.12017	0.00367278	0.134487	-1.95299
ILMN_1767281	pro-platelet basic protein	PPBP	5473	0.867212	10.7813	3.11881	0.00368598	0.134869	-1.95619
ILMN_1791067	testis-specific kinase 1	TESK1	7016	-0.262516	8.38954	-3.1183	0.00369086	0.134946	-1.95737
ILMN_1916196				-0.0843897	7.14647	-3.11633	0.00371002	0.135448	-1.962
ILMN_1727740	synaptotagmin binding cytoplasmic RNA interacting protein	SYNCRIP	10492	-0.26764	7.84096	-3.11571	0.00371616	0.135448	-1.96347
ILMN_1683475	translocase of outer mitochondrial membrane 40	TOMM40	10452	-0.320392	9.75105	-3.1157	0.00371626	0.135448	-1.9635
ILMN_1761044	G protein subunit beta 1 like	GNB1L	54584	-0.188148	7.95168	-3.11555	0.00371766	0.135448	-1.96383
ILMN_1810467	protein phosphatase 2 scaffold subunit Aalpha	PPP2R1A	5518	-0.275433	10.6366	-3.11547	0.00371849	0.135448	-1.96403
ILMN_1745076	clathrin interactor 1	CLINT1	9685	-0.356673	9.11005	-3.11495	0.00372357	0.135532	-1.96525
ILMN_1769412	Rap guanine nucleotide exchange factor 1	RAPGEF1	2889	-0.28027	10.9862	-3.11374	0.00373539	0.135778	-1.96808
ILMN_1706935	coiled-coil domain containing 136	CCDC136	64753	-0.197698	8.006	-3.11332	0.00373957	0.135778	-1.96908
ILMN_1836641				0.100798	7.15525	3.11324	0.00374032	0.135778	-1.96926
ILMN_1704954	zinc finger protein 564	ZNF564	163050	0.123451	7.89604	3.11312	0.00374149	0.135778	-1.96954
ILMN_1815168	hydrogen voltage gated channel 1	HVCN1	84329	-0.26233	9.24427	-3.1128	0.00374462	0.135791	-1.97029
ILMN_1777261	family with sequence similarity 3 member C	FAM3C	10447	-0.187308	7.53968	-3.11183	0.00375425	0.136038	-1.97258
ILMN_1746206	centrosomal protein 131	CEP131	22994	-0.178596	8.30046	-3.11102	0.00376219	0.136225	-1.97446
ILMN_1767256	membrane bound transcription factor peptidase, site 1	MBTPS1	8720	-0.203977	8.29615	-3.10751	0.00379707	0.137386	-1.9827
ILMN_1695868	prickle planar cell polarity protein 4	PRICKLE4	29964	0.441257	10.2823	3.10704	0.00380171	0.137443	-1.98379
ILMN_1752249	piezo type mechanosensitive ion channel component 1	PIEZO1	9780	-0.350996	10.4844	-3.1066	0.00380613	0.137443	-1.98483
ILMN_1774890	LAS1 like, ribosome biogenesis factor	LAS1L	81887	-0.26753	8.36567	-3.1065	0.00380712	0.137443	-1.98506
ILMN_1651520				0.083583	7.2731	3.10544	0.00381775	0.137725	-1.98755
ILMN_1660232	peroxisomal biogenesis factor 5	PEX5	5830	-0.227272	9.01308	-3.10464	0.00382573	0.137729	-1.98941
ILMN_1896550				0.089577	7.13141	3.10462	0.00382597	0.137729	-1.98947
ILMN_1756255	transmembrane p24 trafficking protein 4	TMED4	222068	-0.145674	8.68611	-3.10451	0.0038271	0.137729	-1.98973
ILMN_1796216	vasohibin 1	VASH1	22846	-0.366701	8.50294	-3.1043	0.00382918	0.137729	-1.99022
ILMN_1695435				0.396155	8.12718	3.10332	0.00383908	0.137983	-1.99252
ILMN_1745329	proline rich 14	PRR14	78994	-0.180628	11.8685	-3.10175	0.00385491	0.13845	-1.99619
ILMN_1655117	WD repeat domain 19	WDR19	57728	-0.258666	8.02953	-3.0988	0.00388488	0.139278	-2.0031
ILMN_1690653	cyclin dependent kinase 2 associated protein 2	CDK2AP2	10263	-0.24471	9.3689	-3.09837	0.00388924	0.139278	-2.0041
ILMN_1678919	YOD1 deubiquitinase	YOD1	55432	0.606821	8.85511	3.09835	0.00388941	0.139278	-2.00414
ILMN_1699545	proprotein convertase subtilisin/kexin type 7	PCSK7	9159	-0.339396	10.4329	-3.09829	0.00389002	0.139278	-2.00428
ILMN_1754325	leucine rich repeat containing 45	LRRC45	201255	-0.177805	8.66929	-3.09807	0.00389227	0.139278	-2.0048
ILMN_1740633	perforin 1	PRF1	5551	-0.627519	10.9322	-3.09718	0.00390134	0.139455	-2.00688
ILMN_1873030				0.0910019	7.02525	3.09703	0.00390293	0.139455	-2.00724
ILMN_1661347	IMP4 homolog, U3 small nucleolar ribonucleoprotein	IMP4	92856	-0.233308	9.37722	-3.09638	0.00390961	0.139505	-2.00877
ILMN_1729212	glutamate metabotropic receptor 8	GRM8	2918	0.0917649	7.08049	3.09589	0.0039146	0.139505	-2.0099
ILMN_1757910				-0.121463	7.3538	-3.09586	0.00391493	0.139505	-2.00998
ILMN_1803489	ribosomal L24 domain containing 1	RSL24D1	51187	0.656977	8.41562	3.09577	0.0039158	0.139505	-2.01018
ILMN_1851377				0.0863117	7.36755	3.09466	0.00392721	0.139809	-2.01277
ILMN_1805932	chromosome 6 open reading frame 163	C6orf163	206412	0.109101	7.64967	3.09418	0.00393218	0.139859	-2.0139
ILMN_1726181	chromosome 19 open reading frame 52	C19orf52	90580	-0.16157	8.45549	-3.09397	0.00393435	0.139859	-2.01439
ILMN_1749868	family with sequence similarity 171 member A1	FAM171A1	221061	-0.222784	7.96521	-3.09364	0.00393772	0.139877	-2.01516
ILMN_1710670	CCZ1 homolog, vacuolar protein trafficking and biogenesis associated	CCZ1	51622	-0.139287	8.02541	-3.09276	0.0039469	0.140043	-2.01724
ILMN_1743646				0.48205	10.2507	3.09264	0.00394814	0.140043	-2.01752
ILMN_1764794	proteasome subunit beta 2	PSMB2	5690	-0.224291	10.2807	-3.09202	0.00395447	0.14014	-2.01894
ILMN_1808395	ArfGAP with coiled-coil, ankyrin repeat and PH domains 1	ACAP1	9744	0.30887	10.3486	3.09181	0.00395664	0.14014	-2.01943
ILMN_1674160	bridging integrator 1	BIN1	274	-0.452167	10.7003	-3.09143	0.00396059	0.140178	-2.02032
ILMN_1752478	dehydrogenase/reductase 3	DHRS3	9249	-0.360978	8.41805	-3.09068	0.00396838	0.140351	-2.02208
ILMN_1686968	zinc finger protein 362	ZNF362	149076	-0.177929	9.32914	-3.08905	0.00398541	0.140852	-2.0259
ILMN_1723916	serine palmitoyltransferase long chain base subunit 1	SPTLC1	10558	-0.247545	8.18065	-3.08747	0.00400191	0.141332	-2.02958
ILMN_1806951	cleavage stimulation factor subunit 3	CSTF3	1479	-0.163442	7.3367	-3.08701	0.0040068	0.141402	-2.03067
ILMN_1807283	N-deacetylase and N-sulfotransferase 1	NDST1	3340	0.362677	8.17916	3.08629	0.00401429	0.141527	-2.03234
ILMN_1708041	pleckstrin homology and FYVE domain containing 1	PLEKHF1	79156	-0.509742	10.1258	-3.08612	0.00401615	0.141527	-2.03275
ILMN_1673358	Rho GTPase activating protein 6	ARHGAP6	395	0.122729	7.45722	3.08551	0.0040225	0.141648	-2.03416
ILMN_1812312	NADH:ubiquinone oxidoreductase subunit S4	NDUFS4	4724	0.512654	8.69085	3.08498	0.00402807	0.141708	-2.03539
ILMN_1660498	ribosomal protein S27	RPS27	6232	0.805253	14.4333	3.08473	0.00403076	0.141708	-2.03599
ILMN_1684623	zinc finger protein 197	ZNF197	10168	0.0707532	7.37568	3.08453	0.00403291	0.141708	-2.03646
ILMN_1665332				0.265074	7.97678	3.08241	0.0040553	0.142295	-2.0414
ILMN_1780036	WD repeat domain 1	WDR1	9948	-0.186349	11.9556	-3.08228	0.00405668	0.142295	-2.0417
ILMN_1665526	transcription elongation factor A2	TCEA2	6919	-0.24042	9.10087	-3.08212	0.0040584	0.142295	-2.04208
ILMN_1896686				0.0893469	7.22248	3.08171	0.00406275	0.142345	-2.04304
ILMN_1658283				1.20193	10.6747	3.08036	0.00407712	0.142605	-2.04619
ILMN_1685124	tectonic family member 1	TCTN1	79600	-0.26114	8.35075	-3.08021	0.00407874	0.142605	-2.04654
ILMN_1697348	Williams-Beuren syndrome chromosome region 22	WBSCR22	114049	-0.310013	9.35759	-3.08019	0.00407896	0.142605	-2.04659
ILMN_1684346	TNF alpha induced protein 8 like 1	TNFAIP8L1	126282	-0.315731	7.9574	-3.07669	0.00411646	0.143813	-2.05475
ILMN_1744113	TNF alpha induced protein 8 like 2	TNFAIP8L2	79626	0.184848	8.93254	3.07632	0.00412042	0.143849	-2.05561
ILMN_1705151	splicing factor 3a subunit 3	SF3A3	10946	-0.320002	10.4287	-3.07589	0.0041251	0.143909	-2.05662
ILMN_1768349				-0.123209	7.36611	-3.07559	0.00412834	0.143918	-2.05732
ILMN_1678362	INO80 complex subunit	INO80	54617	-0.213991	8.51028	-3.07484	0.00413642	0.144097	-2.05906
ILMN_1821270				-0.234906	7.91515	-3.07326	0.00415354	0.14459	-2.06274
ILMN_1713550	leucine rich repeat containing G protein-coupled receptor 6	LGR6	59352	-0.213114	7.96668	-3.07224	0.00416464	0.144825	-2.06512
ILMN_1749070	major histocompatibility complex, class II, DP beta 1	HLA-DPB1	3115	-0.339319	8.09231	-3.07209	0.00416624	0.144825	-2.06546
ILMN_1697286				-0.263242	8.5304	-3.07146	0.00417311	0.144961	-2.06693
ILMN_1671337	solute carrier family 2 member 5	SLC2A5	6518	0.359516	7.66397	3.07056	0.00418289	0.145097	-2.06902
ILMN_1813682	mitochondrial ribosomal protein L53	MRPL53	116540	0.350377	9.69274	3.07055	0.00418299	0.145097	-2.06904
ILMN_1762115	crystallin zeta like 1	CRYZL1	9946	-0.225527	8.1616	-3.06969	0.0041924	0.14532	-2.07104
ILMN_1785570	sushi domain containing 3	SUSD3	203328	-0.350679	9.46462	-3.06937	0.00419595	0.145339	-2.0718
ILMN_1690112	linker for activation of T-cells family member 2	LAT2	7462	0.329794	10.1976	3.06817	0.00420915	0.145693	-2.0746
ILMN_1898223				-0.133531	7.35524	-3.06759	0.00421546	0.145808	-2.07593
ILMN_1789364	zinc finger protein 789	ZNF789	285989	-0.201145	7.73573	-3.06714	0.00422043	0.145876	-2.07698
ILMN_1747968				-0.296003	10.8506	-3.06672	0.00422507	0.145933	-2.07796
ILMN_1772697	kringle containing transmembrane protein 1	KREMEN1	83999	0.175081	7.74166	3.06607	0.00423222	0.146076	-2.07947
ILMN_1808354	solute carrier family 4 member 7	SLC4A7	9497	-0.209297	7.5381	-3.06555	0.00423798	0.146115	-2.08068
ILMN_1673813	dystrophin	DMD	1756	0.106653	6.98278	3.06533	0.00424049	0.146115	-2.08121
ILMN_1852384	ELKS/RAB6-interacting/CAST family member 1	ERC1	23085	-0.157349	7.79372	-3.06499	0.00424424	0.146115	-2.08199
ILMN_1669044	family with sequence similarity 69 member B	FAM69B	138311	-0.106645	7.40258	-3.06489	0.00424536	0.146115	-2.08223
ILMN_1744862	transforming growth factor beta receptor 2	TGFBR2	7048	-0.108148	7.4646	-3.06309	0.00426536	0.146659	-2.08642
ILMN_1755658	ABI family member 3	ABI3	51225	-0.320327	8.72067	-3.06292	0.00426717	0.146659	-2.0868
ILMN_1694888	TATA-box binding protein associated factor 2	TAF2	6873	-0.286407	8.22645	-3.06244	0.00427261	0.146742	-2.08793
ILMN_1691425	leucine zipper down-regulated in cancer 1 like	LDOC1L	84247	-0.161187	7.84883	-3.06092	0.00428958	0.147221	-2.09146
ILMN_1797822	SEL1L family member 3	SEL1L3	23231	-0.430143	9.4591	-3.06063	0.00429281	0.147228	-2.09213
ILMN_1743767	zinc finger protein 446	ZNF446	55663	-0.182837	8.00609	-3.0598	0.00430215	0.147445	-2.09407
ILMN_1662458	NADH:ubiquinone oxidoreductase subunit A6	NDUFA6	4700	0.366997	8.62993	3.05934	0.00430725	0.147516	-2.09513
ILMN_1745784	zinc finger protein 324	ZNF324	25799	0.225878	9.19074	3.0568	0.00433596	0.148395	-2.10104
ILMN_1717796				0.206697	7.92003	3.05578	0.00434751	0.148685	-2.10341
ILMN_1671005	interferon regulatory factor 2 binding protein 2	IRF2BP2	359948	-0.192453	8.36371	-3.05423	0.00436511	0.149182	-2.10701
ILMN_1759453	ubiquinol-cytochrome c reductase binding protein	UQCRB	7381	0.151498	7.56713	3.0528	0.00438141	0.149635	-2.11033
ILMN_1744129	deltex E3 ubiquitin ligase 2	DTX2	113878	0.167143	7.96395	3.05189	0.00439179	0.149884	-2.11244
ILMN_1669286	tyrosine 3-monooxygenase/tryptophan 5-monooxygenase activation protein zeta	YWHAZ	7534	-0.144748	7.41102	-3.0511	0.00440084	0.150088	-2.11427
ILMN_1788163	sorting nexin 15	SNX15	29907	-0.328982	10.0764	-3.0506	0.0044065	0.150103	-2.11542
ILMN_1760509	eomesodermin	EOMES	8320	-0.605463	10.178	-3.05017	0.00441152	0.150103	-2.11643
ILMN_1707088	DENN domain containing 2D	DENND2D	79961	-0.362692	10.058	-3.05015	0.00441167	0.150103	-2.11646
ILMN_1785535	tubulin tyrosine ligase like 3	TTLL3	26140	0.116945	7.63044	3.04968	0.00441707	0.150103	-2.11755
ILMN_1685653	ribosomal protein S17	RPS17	6218	0.869955	11.0821	3.04961	0.00441794	0.150103	-2.11773
ILMN_1652918	ras homolog family member F, filopodia associated	RHOF	54509	-0.208785	7.7729	-3.04945	0.00441979	0.150103	-2.1181
ILMN_1917271	long intergenic non-protein coding RNA 370	LINC00370	105370357	0.0730564	7.19806	3.04866	0.00442892	0.150309	-2.11994
ILMN_1799730	armadillo repeat containing, X-linked 3	ARMCX3	51566	-0.155215	7.50295	-3.04838	0.00443215	0.150314	-2.12059
ILMN_1914682				-0.241099	7.68976	-3.04797	0.00443682	0.150367	-2.12153
ILMN_1826471				-0.224824	7.63676	-3.04686	0.00444974	0.1507	-2.12412
ILMN_1748271	activating transcription factor 2	ATF2	1386	-0.153685	7.71109	-3.04643	0.00445471	0.150721	-2.12511
ILMN_1782129	zinc finger BED-type containing 4	ZBED4	9889	-0.18508	7.87277	-3.04627	0.00445654	0.150721	-2.12548
ILMN_1743711				-0.194658	8.24864	-3.04543	0.00446631	0.15094	-2.12743
ILMN_1720857				-0.358071	9.63543	-3.04518	0.00446923	0.15094	-2.12801
ILMN_1773380	unc-13 homolog D	UNC13D	201294	0.240026	8.20349	3.04487	0.00447275	0.150955	-2.12871
ILMN_1703036	Werner helicase interacting protein 1	WRNIP1	56897	-0.160359	7.71852	-3.04447	0.00447742	0.151008	-2.12964
ILMN_1805477	SH2 domain containing 3C	SH2D3C	10044	-0.329584	11.4182	-3.04408	0.00448203	0.151054	-2.13055
ILMN_1754220	splicing factor 3a subunit 2	SF3A2	8175	-0.288133	10.2893	-3.04366	0.00448687	0.151054	-2.13152
ILMN_1664429	reactive oxygen species modulator 1	ROMO1	140823	0.452199	10.5175	3.04297	0.00449496	0.151054	-2.13312
ILMN_1715045				0.0883892	7.29949	3.04296	0.00449505	0.151054	-2.13314
ILMN_1685574	TSC22 domain family member 2	TSC22D2	9819	-0.198313	7.85655	-3.04276	0.00449747	0.151054	-2.13362
ILMN_1798256				0.290425	11.4924	3.0425	0.0045005	0.151054	-2.13422
ILMN_1886515	PR/SET domain 11	PRDM11	56981	-0.204329	7.69897	-3.04223	0.00450365	0.151054	-2.13484
ILMN_1779376	glycogen synthase kinase 3 beta	GSK3B	2932	0.323832	9.40749	3.04211	0.00450503	0.151054	-2.13511
ILMN_1698185	WD repeat domain 90	WDR90	197335	-0.133047	7.36594	-3.04197	0.00450672	0.151054	-2.13545
ILMN_1661770	lysine demethylase 4C	KDM4C	23081	-0.128592	7.46367	-3.04104	0.00451759	0.151159	-2.13759
ILMN_1736939	UDP-glucose ceramide glucosyltransferase	UGCG	7357	0.249116	8.48635	3.04103	0.00451773	0.151159	-2.13762
ILMN_1882938				0.0888577	7.14027	3.04091	0.00451916	0.151159	-2.1379
ILMN_1697420	TERF1 interacting nuclear factor 2	TINF2	26277	-0.177628	11.4114	-3.03993	0.00453067	0.15144	-2.14016
ILMN_1697665				0.158325	7.54593	3.0395	0.00453578	0.151444	-2.14117
ILMN_1677840	CCR4-NOT transcription complex subunit 1	CNOT1	23019	0.0828556	7.15882	3.03939	0.00453701	0.151444	-2.14141
ILMN_1797611	transforming growth factor beta receptor 1	TGFBR1	7046	0.14853	7.92025	3.03897	0.00454198	0.151506	-2.14238
ILMN_1779353	pseudouridylate synthase 7 (putative)	PUS7	54517	-0.170703	7.6393	-3.03836	0.00454918	0.151642	-2.1438
ILMN_1652955				1.15225	10.013	3.03787	0.00455498	0.151732	-2.14493
ILMN_1733107	nucleolar complex associated 4 homolog	NOC4L	79050	-0.1494	7.89238	-3.0376	0.00455821	0.151736	-2.14556
ILMN_1781225				-0.260826	7.76826	-3.03662	0.00456989	0.152021	-2.14784
ILMN_1660551	cramped chromatin regulator homolog 1	CRAMP1	57585	-0.237394	7.88104	-3.03524	0.00458627	0.152462	-2.15102
ILMN_1758633	coiled-coil domain containing 130	CCDC130	81576	-0.239858	11.4179	-3.03463	0.00459358	0.152556	-2.15244
ILMN_1752668	dishevelled associated activator of morphogenesis 2	DAAM2	23500	0.558124	7.59374	3.03448	0.00459539	0.152556	-2.15279
ILMN_1863231				0.250545	8.11963	3.03376	0.00460399	0.152738	-2.15446
ILMN_1680626	protein disulfide isomerase family A member 6	PDIA6	10130	-0.2613	8.61578	-3.03276	0.004616	0.152955	-2.15677
ILMN_1737813				-0.154495	8.32003	-3.03266	0.00461712	0.152955	-2.15699
ILMN_1721535	component of oligomeric golgi complex 5	COG5	10466	-0.111678	7.75312	-3.03243	0.00461995	0.152955	-2.15754
ILMN_1789944				-0.145885	7.63134	-3.03112	0.00463563	0.153369	-2.16055
ILMN_1784749	growth arrest specific 6	GAS6	2621	-0.194146	7.79719	-3.03067	0.00464108	0.1534	-2.1616
ILMN_1828794				0.0753749	7.20401	3.03052	0.00464284	0.1534	-2.16193
ILMN_1762725	eukaryotic translation initiation factor 3 subunit L	EIF3L	51386	-0.360426	12.5157	-3.0295	0.00465527	0.153706	-2.16431
ILMN_1678579	carnitine palmitoyltransferase 2	CPT2	1376	-0.168658	8.51324	-3.02907	0.00466043	0.153772	-2.1653
ILMN_1686610	amyloid beta precursor protein binding family A member 3	APBA3	9546	-0.218784	10.1774	-3.02717	0.00468351	0.154349	-2.1697
ILMN_1711994	T-cell immune regulator 1, ATPase H+ transporting V0 subunit a3	TCIRG1	10312	0.270743	11.6595	3.02711	0.00468426	0.154349	-2.16984
ILMN_1768311				-0.381533	12.1767	-3.02665	0.00468985	0.154429	-2.1709
ILMN_1786976	RAB22A, member RAS oncogene family	RAB22A	57403	-0.224498	9.08657	-3.02623	0.0046949	0.154491	-2.17186
ILMN_1696466	rhophilin associated tail protein 1 like	ROPN1L	83853	0.486936	9.42412	3.02437	0.00471766	0.155135	-2.17616
ILMN_1769517	protein kinase, DNA-activated, catalytic polypeptide	PRKDC	5591	0.451486	9.48645	3.02183	0.00474886	0.156056	-2.18203
ILMN_1862018				0.19485	9.36213	3.02112	0.00475757	0.156144	-2.18366
ILMN_1903858				0.133019	7.65468	3.02095	0.00475975	0.156144	-2.18406
ILMN_1685774	ATP synthase, H+ transporting, mitochondrial F1 complex, gamma polypeptide 1	ATP5C1	509	0.618124	10.2604	3.02083	0.00476117	0.156144	-2.18433
ILMN_1713342				0.0914512	7.18487	3.02051	0.00476519	0.156171	-2.18508
ILMN_1753954	olfactomedin 4	OLFM4	10562	0.299176	7.30748	3.02012	0.00476996	0.156222	-2.18597
ILMN_1656886	lin-37 DREAM MuvB core complex component	LIN37	55957	0.142993	7.85291	3.01891	0.0047849	0.156553	-2.18875
ILMN_1886769				-0.205589	7.9303	-3.01878	0.00478651	0.156553	-2.18905
ILMN_1685369	SLU7 homolog, splicing factor	SLU7	10569	0.329938	8.22131	3.01728	0.00480522	0.15706	-2.19252
ILMN_1678097				-0.154308	7.72697	-3.01656	0.00481418	0.157247	-2.19418
ILMN_1672307	BMX non-receptor tyrosine kinase	BMX	660	0.146743	7.60313	3.016	0.00482126	0.157373	-2.19548
ILMN_1669635	nucleoporin 85	NUP85	79902	-0.261474	9.15606	-3.01509	0.00483257	0.157572	-2.19757
ILMN_1792538	CD7 molecule	CD7	924	-0.432057	10.7774	-3.01499	0.00483383	0.157572	-2.1978
ILMN_1757388	occludin/ELL domain containing 1	OCEL1	79629	-0.21561	9.38644	-3.01393	0.00484711	0.157882	-2.20024
ILMN_1902658	long intergenic non-protein coding RNA 1278	LINC01278	92249	-0.208836	8.2633	-3.0136	0.00485136	0.157882	-2.20102
ILMN_1659095				-0.311746	14.2058	-3.01326	0.00485554	0.157882	-2.20179
ILMN_1769473	SET domain containing 2	SETD2	29072	-0.166071	9.8162	-3.0132	0.00485631	0.157882	-2.20193
ILMN_1766024	programmed cell death 10	PDCD10	11235	0.465354	8.52587	3.01197	0.00487178	0.158279	-2.20476
ILMN_1726880	transmembrane protein 39B	TMEM39B	55116	-0.176413	8.70628	-3.0117	0.0048753	0.158288	-2.2054
ILMN_1777342	phosphatidylinositol-3,4,5-trisphosphate dependent Rac exchange factor 1	PREX1	57580	0.351997	9.40178	3.0107	0.00488786	0.15859	-2.20769
ILMN_1664367	coenzyme Q6, monooxygenase	COQ6	51004	-0.0892277	7.23412	-3.00988	0.00489825	0.158821	-2.20957
ILMN_1824139				0.352802	8.84832	3.00862	0.00491427	0.159235	-2.21248
ILMN_1696347	cathepsin C	CTSC	1075	-0.349135	10.2179	-3.00774	0.00492545	0.159489	-2.2145
ILMN_1728392	chromosome 19 open reading frame 38	C19orf38	255809	0.397345	9.76263	3.00672	0.00493848	0.159489	-2.21685
ILMN_1654946	zinc finger and SCAN domain containing 18	ZSCAN18	65982	-0.422051	9.27471	-3.00659	0.00494017	0.159489	-2.21715
ILMN_1657797	FGF1 intracellular binding protein	FIBP	9158	-0.27356	10.763	-3.00658	0.00494029	0.159489	-2.21717
ILMN_1767111	anoctamin 10	ANO10	55129	0.245419	8.0999	3.00654	0.00494084	0.159489	-2.21727
ILMN_1776021	eukaryotic translation initiation factor 4H	EIF4H	7458	-0.226322	10.6826	-3.0063	0.00494386	0.159489	-2.21782
ILMN_1695025	CD2 molecule	CD2	914	-0.47762	10.9653	-3.00621	0.00494505	0.159489	-2.21803
ILMN_1738767	proteolipid protein 2	PLP2	5355	0.246957	9.09804	3.00455	0.00496642	0.160072	-2.22186
ILMN_1879651				0.0756763	7.32013	3.00414	0.0049716	0.160133	-2.22279
ILMN_1904240				0.0938134	7.46232	3.00367	0.00497766	0.160187	-2.22387
ILMN_1651950	tyrosylprotein sulfotransferase 1	TPST1	8460	0.794833	8.33548	3.0035	0.00497983	0.160187	-2.22426
ILMN_1741159	mitogen-activated protein kinase kinase kinase 8	MAP3K8	1326	-0.321508	8.60724	-3.0026	0.00499149	0.160456	-2.22634
ILMN_1674768	phosphatidylinositol 4-kinase alpha pseudogene 2	PI4KAP2	375133	-0.165764	7.7166	-3.0006	0.00501744	0.161183	-2.23095
ILMN_1679460	PPFIA binding protein 1	PPFIBP1	8496	-0.0969897	7.59578	-2.9999	0.00502645	0.161367	-2.23254
ILMN_1679209	heat shock protein family A (Hsp70) member 9	HSPA9	3313	-0.323642	10.1144	-2.99838	0.00504629	0.161897	-2.23605
ILMN_1699711	death effector domain containing	DEDD	9191	0.249974	9.00241	2.99796	0.00505174	0.161933	-2.23701
ILMN_1800447	phosphorylase kinase regulatory subunit beta	PHKB	5257	-0.147783	8.87261	-2.99757	0.00505689	0.161933	-2.23791
ILMN_1732053				-0.28099	11.8744	-2.99753	0.00505738	0.161933	-2.238
ILMN_1761083	heterogeneous nuclear ribonucleoprotein A3	HNRNPA3	220988	-0.22835	7.95103	-2.99716	0.00506225	0.161982	-2.23885
ILMN_1788961	protein phosphatase 2 regulatory subunit Balpha	PPP2R2A	5520	0.214222	9.18848	2.99667	0.00506859	0.162079	-2.23996
ILMN_1709114	TGF-beta activated kinase 1 (MAP3K7) binding protein 1	TAB1	10454	-0.220741	8.57276	-2.99633	0.00507309	0.162116	-2.24075
ILMN_1746561	BCL2 like 2	BCL2L2	599	-0.13909	7.84618	-2.99568	0.00508159	0.162254	-2.24224
ILMN_1727284	CD4 molecule	CD4	920	-0.312623	8.76493	-2.99549	0.00508408	0.162254	-2.24268
ILMN_1773763	metastasis associated 1 family member 2	MTA2	9219	-0.257594	9.25817	-2.99325	0.00511359	0.162962	-2.24782
ILMN_1700727				0.264614	7.8342	2.99309	0.00511578	0.162962	-2.2482
ILMN_1686513				0.348689	7.56942	2.99305	0.00511629	0.162962	-2.24829
ILMN_1666713	lysophospholipase I	LYPLA1	10434	-0.185224	8.05062	-2.99241	0.00512474	0.163124	-2.24975
ILMN_1723689	RAN binding protein 3	RANBP3	8498	-0.191584	8.53914	-2.9915	0.00513679	0.163401	-2.25184
ILMN_1661111	MORC family CW-type zinc finger 2	MORC2	22880	-0.388585	9.61844	-2.99088	0.00514507	0.163402	-2.25327
ILMN_1713978	stromal cell derived factor 2	SDF2	6388	0.227037	10.0706	2.99079	0.00514625	0.163402	-2.25348
ILMN_1692225	docking protein 3	DOK3	79930	0.198043	8.33121	2.99065	0.00514809	0.163402	-2.25379
ILMN_1692962	CTD small phosphatase 2	CTDSP2	10106	-0.293614	11.6509	-2.99009	0.00515553	0.163402	-2.25508
ILMN_1904521				0.261445	7.58102	2.99007	0.00515582	0.163402	-2.25513
ILMN_1665280	signal peptidase complex subunit 1	SPCS1	28972	-0.263432	11.2341	-2.98986	0.00515868	0.163402	-2.25562
ILMN_1739222	ETS variant 5	ETV5	2119	0.10219	7.27075	2.98973	0.00516031	0.163402	-2.2559
ILMN_1810383	mitochondrial genome maintenance exonuclease 1	MGME1	92667	-0.239665	9.32895	-2.98815	0.00518141	0.163898	-2.25953
ILMN_1679476	phosphoribosylglycinamide formyltransferase, phosphoribosylglycinamide synthetase, phosphoribosylaminoimidazole synthetase	GART	2618	-0.163143	8.89837	-2.98788	0.00518508	0.163898	-2.26015
ILMN_1743340	carbohydrate sulfotransferase 14	CHST14	113189	-0.183872	7.76946	-2.98762	0.0051886	0.163898	-2.26076
ILMN_1820302				0.0962186	7.56188	2.98755	0.00518944	0.163898	-2.2609
ILMN_1912310				-0.0703482	7.38013	-2.98691	0.00519806	0.164064	-2.26238
ILMN_1845347	uncharacterized LOC100130798	LOC100130798	100130798	0.093278	7.25323	2.98651	0.0052035	0.164129	-2.26331
ILMN_1673638				1.07752	9.339	2.98594	0.00521106	0.164261	-2.26459
ILMN_1804654				0.08795	7.41305	2.98553	0.00521665	0.164313	-2.26555
ILMN_1720926	proteasome 26S subunit, non-ATPase 5	PSMD5	5711	-0.149405	8.12462	-2.98532	0.00521943	0.164313	-2.26602
ILMN_1685112	translational activator of cytochrome c oxidase I	TACO1	51204	-0.205258	8.86743	-2.98443	0.00523143	0.164584	-2.26806
ILMN_1791762	ribosomal RNA adenine dimethylase domain containing 1	RRNAD1	51093	-0.159775	8.76842	-2.9838	0.00524003	0.164748	-2.26952
ILMN_1896432				0.0884924	7.49153	2.98193	0.0052654	0.165439	-2.27381
ILMN_1730568	zinc finger DHHC-type containing 7	ZDHHC7	55625	-0.208113	11.1171	-2.9806	0.00528345	0.165727	-2.27685
ILMN_1775692	eukaryotic translation initiation factor 4 gamma 3	EIF4G3	8672	0.275285	9.27129	2.98049	0.00528491	0.165727	-2.2771
ILMN_1743583	MAP kinase activating death domain	MADD	8567	-0.233531	8.65096	-2.98026	0.00528807	0.165727	-2.27763
ILMN_1679185	lymphoid enhancer binding factor 1	LEF1	51176	-0.567912	9.85017	-2.98025	0.00528818	0.165727	-2.27764
ILMN_1722726	Rho GTPase activating protein 32	ARHGAP32	9743	-0.163819	7.42654	-2.97966	0.00529619	0.16587	-2.27899
ILMN_1749629	cullin 1	CUL1	8454	-0.187127	8.8077	-2.97925	0.00530189	0.16587	-2.27994
ILMN_1735250	SPRY domain containing 3	SPRYD3	84926	-0.190779	9.83361	-2.97917	0.00530295	0.16587	-2.28012
ILMN_1728366				0.142443	7.40078	2.97884	0.00530748	0.165905	-2.28088
ILMN_1761463	EF-hand domain family member D2	EFHD2	79180	-0.268931	13.7159	-2.97844	0.00531292	0.165968	-2.28179
ILMN_1692177	TSC22 domain family member 1	TSC22D1	8848	-0.263689	7.63325	-2.978	0.00531896	0.165973	-2.2828
ILMN_1857037				-0.0751405	7.25491	-2.97793	0.00531987	0.165973	-2.28295
ILMN_1675266	N-acetylglucosamine-1-phosphodiester alpha-N-acetylglucosaminidase	NAGPA	51172	-0.294556	9.25616	-2.97727	0.00532897	0.16615	-2.28447
ILMN_1699383				0.143801	7.90093	2.97701	0.00533255	0.166155	-2.28507
ILMN_1668582	cereblon	CRBN	51185	0.303567	9.15457	2.97637	0.00534133	0.166322	-2.28653
ILMN_1742853				-0.115553	7.37344	-2.97594	0.00534735	0.166403	-2.28753
ILMN_1788237				-0.293999	7.68406	-2.97569	0.00535075	0.166403	-2.28809
ILMN_1652394	RAB2A, member RAS oncogene family	RAB2A	5862	0.205834	8.68213	2.97543	0.00535436	0.166409	-2.28869
ILMN_1730048	chromosome 7 open reading frame 26	C7orf26	79034	-0.190503	9.60293	-2.97403	0.00537367	0.166903	-2.29189
ILMN_1759219	zinc finger matrin-type 5	ZMAT5	55954	0.103668	7.06008	2.97357	0.00538005	0.166938	-2.29294
ILMN_1775885	poly(ADP-ribose) polymerase 2	PARP2	10038	-0.123842	7.40093	-2.97336	0.00538299	0.166938	-2.29343
ILMN_1878615				-0.083952	7.28731	-2.97321	0.00538509	0.166938	-2.29377
ILMN_1661264	serine hydroxymethyltransferase 2	SHMT2	6472	-0.291476	10.1032	-2.97227	0.00539815	0.16721	-2.29592
ILMN_1789176	proteasome subunit beta 1	PSMB1	5689	0.334291	12.0141	2.97208	0.00540074	0.16721	-2.29635
ILMN_1653553				-0.19094	8.56692	-2.97175	0.0054053	0.167245	-2.2971
ILMN_1718044	elaC ribonuclease Z 2	ELAC2	60528	-0.231847	8.10991	-2.97097	0.00541627	0.167478	-2.2989
ILMN_1734734	zinc finger protein 519	ZNF519	162655	-0.105272	7.38478	-2.97013	0.00542793	0.167732	-2.30081
ILMN_1685830	solute carrier family 7 member 2	SLC7A2	6542	-0.0821058	7.24754	-2.96988	0.0054314	0.167733	-2.30137
ILMN_1740430	SLC2A4 regulator	SLC2A4RG	56731	-0.204487	8.0344	-2.96881	0.00544644	0.168012	-2.30383
ILMN_1728887	p21 (RAC1) activated kinase 4	PAK4	10298	-0.131912	7.93865	-2.96875	0.00544733	0.168012	-2.30397
ILMN_1757384	RAN, member RAS oncogene family	RAN	5901	-0.184742	8.11067	-2.96833	0.00545318	0.168086	-2.30493
ILMN_1727603	zinc finger with KRAB and SCAN domains 1	ZKSCAN1	7586	-0.152174	8.28167	-2.96761	0.00546327	0.168273	-2.30657
ILMN_1784352	CCM2 scaffolding protein	CCM2	83605	-0.184851	12.4079	-2.9672	0.00546906	0.168273	-2.30751
ILMN_1678680	debranching RNA lariats 1	DBR1	51163	-0.100319	7.47969	-2.96716	0.00546963	0.168273	-2.3076
ILMN_1796452	transient receptor potential cation channel subfamily M member 6	TRPM6	140803	0.147047	8.05585	2.96654	0.00547837	0.168436	-2.30902
ILMN_1786295	UFM1 specific ligase 1	UFL1	23376	-0.18268	7.75797	-2.96606	0.00548515	0.168538	-2.31011
ILMN_1670841	copine 1	CPNE1	8904	-0.266139	10.6206	-2.96577	0.00548928	0.168558	-2.31078
ILMN_1748908	proline synthetase cotranscribed homolog (bacterial)	PROSC	11212	-0.196164	9.81106	-2.96466	0.00550493	0.168884	-2.31331
ILMN_1787949	ribosomal protein S15a	RPS15A	6210	0.733233	13.5799	2.96453	0.00550682	0.168884	-2.31361
ILMN_1836172				0.0805257	7.35701	2.96387	0.00551615	0.169064	-2.31512
ILMN_1692960	cholinergic receptor nicotinic alpha 10 subunit	CHRNA10	57053	0.189717	8.24446	2.96298	0.00552874	0.16911	-2.31714
ILMN_1730940	kelch domain containing 3	KLHDC3	116138	-0.202822	10.9425	-2.96256	0.00553478	0.16911	-2.31811
ILMN_1800463	uridine-cytidine kinase 1 like 1	UCKL1	54963	-0.296906	8.61657	-2.96254	0.00553509	0.16911	-2.31816
ILMN_1877111				0.092354	7.16862	2.96233	0.00553807	0.16911	-2.31864
ILMN_1662795	carbonic anhydrase 2	CA2	760	-0.522571	8.59713	-2.96232	0.00553816	0.16911	-2.31865
ILMN_1717868	chaperonin containing TCP1 subunit 8	CCT8	10694	-0.360318	9.77839	-2.9623	0.0055385	0.16911	-2.31871
ILMN_1738539				0.137479	7.75929	2.9616	0.00554843	0.169307	-2.32029
ILMN_1651719	membrane bound transcription factor peptidase, site 1	MBTPS1	8720	-0.296153	9.47971	-2.96089	0.00555863	0.169493	-2.32193
ILMN_1786834	protein kinase, X-linked	PRKX	5613	-0.2704	8.50537	-2.96069	0.0055615	0.169493	-2.32238
ILMN_1724265				0.0802892	7.23481	2.96026	0.00556756	0.169555	-2.32335
ILMN_1659874	SR-related CTD associated factor 4	SCAF4	57466	-0.181552	8.64227	-2.95998	0.00557164	0.169555	-2.324
ILMN_1755115	ribosomal protein L23	RPL23	9349	0.679337	7.90147	2.95982	0.00557395	0.169555	-2.32437
ILMN_1769191	GNAS complex locus	GNAS	2778	-0.321703	13.9616	-2.95905	0.00558497	0.169784	-2.32612
ILMN_1775664				-0.130399	7.63966	-2.95852	0.00559261	0.16991	-2.32733
ILMN_1712431	PC-esterase domain containing 1B	PCED1B	91523	-0.532378	11.1823	-2.95808	0.00559886	0.169994	-2.32832
ILMN_1667925				-0.266501	8.34045	-2.95781	0.00560285	0.170009	-2.32896
ILMN_1696133	ethanolaminephosphotransferase 1	EPT1	85465	-0.146195	7.93763	-2.95726	0.00561075	0.170143	-2.33021
ILMN_1682567	coiled-coil domain containing 106	CCDC106	29903	-0.231009	8.28528	-2.95667	0.00561926	0.170295	-2.33155
ILMN_1751258	NDUFA4, mitochondrial complex associated	NDUFA4	4697	0.886074	9.61353	2.95603	0.00562842	0.170466	-2.333
ILMN_1719316	transmembrane p24 trafficking protein 3	TMED3	23423	-0.271971	10.8439	-2.95481	0.00564621	0.170855	-2.3358
ILMN_1697491	proline rich 5 like	PRR5L	79899	-0.36403	8.24821	-2.95441	0.00565203	0.170855	-2.33671
ILMN_1863860				-0.0899097	7.1303	-2.95438	0.00565247	0.170855	-2.33678
ILMN_1747318	PATJ, crumbs cell polarity complex component	PATJ	10207	-0.11947	7.55833	-2.95401	0.00565781	0.170855	-2.33762
ILMN_1671142	G protein-coupled receptor 68	GPR68	8111	-0.236114	7.80777	-2.95394	0.00565879	0.170855	-2.33777
ILMN_1715569	coiled-coil domain containing 53	CCDC53	51019	0.310694	8.53586	2.95328	0.00566843	0.17104	-2.33928
ILMN_1709439	charged multivesicular body protein 1A	CHMP1A	5119	0.234853	9.55783	2.95254	0.00567911	0.171116	-2.34095
ILMN_1666757	succinate dehydrogenase complex flavoprotein subunit A pseudogene 1	SDHAP1	255812	-0.124781	7.27344	-2.9525	0.00567978	0.171116	-2.34106
ILMN_1804935				0.475752	10.1445	2.95238	0.00568149	0.171116	-2.34132
ILMN_1801421	emerin	EMD	2010	-0.217721	10.4279	-2.95132	0.00569703	0.171389	-2.34375
ILMN_1804498	BRCA1 associated ATM activator 1	BRAT1	221927	-0.206981	10.4059	-2.95128	0.0056976	0.171389	-2.34383
ILMN_1655635	methyltransferase like 3	METTL3	56339	-0.267014	8.27674	-2.95035	0.00571117	0.171691	-2.34594
ILMN_1660000	small nuclear ribonucleoprotein polypeptide N	SNRPN	6638	-0.38047	9.54271	-2.94814	0.00574374	0.172506	-2.35099
ILMN_1769299	myotubularin related protein 11	MTMR11	10903	-0.340093	9.49885	-2.94803	0.00574537	0.172506	-2.35124
ILMN_1659405				0.713646	7.96858	2.9475	0.00575314	0.172633	-2.35244
ILMN_1794828	VPS51, GARP complex subunit	VPS51	738	-0.303287	11.7455	-2.94707	0.00575947	0.172717	-2.35341
ILMN_1655612	arrestin domain containing 2	ARRDC2	27106	-0.213795	9.09121	-2.94572	0.00577944	0.173168	-2.35648
ILMN_1733847	galanin receptor 2	GALR2	8811	-0.0986944	7.14633	-2.94558	0.00578164	0.173168	-2.35682
ILMN_1667213	DNA fragmentation factor subunit alpha	DFFA	1676	-0.208185	8.17806	-2.94469	0.00579476	0.173349	-2.35883
ILMN_1703524	signal recognition particle 68	SRP68	6730	-0.178518	9.19789	-2.94428	0.00580084	0.173349	-2.35976
ILMN_1751656	Kruppel like factor 11	KLF11	8462	-0.397991	9.45355	-2.94383	0.00580764	0.173349	-2.3608
ILMN_1757106	membrane associated ring-CH-type finger 6	MARCH6	10299	0.427873	10.1227	2.94352	0.00581223	0.173349	-2.3615
ILMN_1815874	N-acetylneuraminate synthase	NANS	54187	0.183624	8.19617	2.94347	0.00581301	0.173349	-2.36162
ILMN_1664795	MOB family member 4, phocein	MOB4	25843	0.153477	7.82737	2.94315	0.00581772	0.173349	-2.36234
ILMN_1805344	DEAD-box helicase 5	DDX5	1655	-0.523769	11.7638	-2.94305	0.00581918	0.173349	-2.36256
ILMN_1710655	ankyrin repeat family A member 2	ANKRA2	57763	-0.15329	7.69983	-2.94304	0.00581933	0.173349	-2.36258
ILMN_1772387	toll like receptor 2	TLR2	7097	0.430093	8.16807	2.94279	0.00582309	0.173349	-2.36316
ILMN_1785336	phosphomannomutase 2	PMM2	5373	0.249201	8.34472	2.94278	0.00582328	0.173349	-2.36319
ILMN_1844692	forkhead box O3B pseudogene	FOXO3B	2310	0.526394	9.79684	2.94094	0.0058508	0.174062	-2.36737
ILMN_1684497	pyridine nucleotide-disulphide oxidoreductase domain 2	PYROXD2	84795	-0.318703	8.07536	-2.94031	0.00586021	0.174236	-2.36879
ILMN_1714108	tumor protein p53 inducible nuclear protein 1	TP53INP1	94241	0.377704	10.3997	2.93707	0.00590909	0.175571	-2.37616
ILMN_1878558				-0.109637	7.61022	-2.9367	0.00591471	0.175571	-2.377
ILMN_1732725	protein phosphatase 6 regulatory subunit 3	PPP6R3	55291	0.285593	9.85529	2.93647	0.00591818	0.175571	-2.37752
ILMN_1808999	Rho guanine nucleotide exchange factor 19	ARHGEF19	128272	-0.190599	8.05559	-2.93638	0.00591953	0.175571	-2.37772
ILMN_1903577				0.0849235	7.53644	2.93607	0.00592431	0.175605	-2.37844
ILMN_1696065	stromal cell derived factor 4	SDF4	51150	-0.226778	9.76854	-2.9358	0.00592847	0.175622	-2.37906
ILMN_1776010	keratin associated protein 21-1	KRTAP21-1	337977	-0.0987858	7.30684	-2.93447	0.00594871	0.175947	-2.38208
ILMN_1681617	actin related protein 2/3 complex subunit 3	ARPC3	10094	0.277748	12.3519	2.9342	0.00595276	0.175947	-2.38268
ILMN_1810901	ribonuclease H2 subunit A	RNASEH2A	10535	-0.191212	8.00913	-2.93399	0.00595601	0.175947	-2.38317
ILMN_1750507	ribosomal protein L9	RPL9	6133	0.941113	12.488	2.93379	0.00595899	0.175947	-2.38361
ILMN_1813834	protein arginine methyltransferase 6	PRMT6	55170	-0.193786	7.87876	-2.93351	0.00596322	0.175947	-2.38424
ILMN_1727508	FtsJ RNA methyltransferase homolog 1 (E. coli)	FTSJ1	24140	-0.254524	8.21306	-2.93347	0.00596393	0.175947	-2.38434
ILMN_1791544	LSM2 homolog, U6 small nuclear RNA and mRNA degradation associated	LSM2	57819	-0.261727	10.8473	-2.93317	0.00596852	0.175947	-2.38503
ILMN_1701748	decorin	DCN	1634	-0.0790823	7.29738	-2.93296	0.00597164	0.175947	-2.38549
ILMN_1781983	adaptor related protein complex 1 beta 1 subunit	AP1B1	162	-0.25171	8.82233	-2.93294	0.00597197	0.175947	-2.38554
ILMN_1774196	ubiquitin related modifier 1	URM1	81605	-0.204516	10.3627	-2.93257	0.00597767	0.176009	-2.38638
ILMN_1784238	SEC22 homolog B, vesicle trafficking protein (gene/pseudogene)	SEC22B	9554	0.212677	9.26302	2.93075	0.00600553	0.176648	-2.39051
ILMN_1667005				0.0778089	7.17282	2.93067	0.00600679	0.176648	-2.39069
ILMN_1797425	DEAD-box helicase 55	DDX55	57696	-0.300699	8.88536	-2.93024	0.0060134	0.176648	-2.39167
ILMN_1654016	myosin light chain 12B	MYL12B	103910	0.325176	12.6168	2.93016	0.00601468	0.176648	-2.39185
ILMN_1897983				0.121875	7.26075	2.92998	0.00601751	0.176648	-2.39227
ILMN_1714444	Kruppel like factor 12	KLF12	11278	-0.446551	8.28726	-2.92912	0.00603067	0.176927	-2.39421
ILMN_1737358	transmembrane protein 256	TMEM256	254863	0.549469	10.1127	2.92864	0.00603817	0.177041	-2.39531
ILMN_1762540	SHQ1, H/ACA ribonucleoprotein assembly factor	SHQ1	55164	-0.154412	7.85068	-2.9283	0.00604344	0.177089	-2.39608
ILMN_1690586				-0.431128	10.247	-2.92776	0.00605173	0.177225	-2.3973
ILMN_1657796	stathmin 1	STMN1	3925	-0.207285	7.82861	-2.92726	0.00605941	0.177343	-2.39842
ILMN_1670807	family with sequence similarity 84 member B	FAM84B	157638	-0.222019	7.74434	-2.9266	0.00606965	0.17743	-2.39992
ILMN_1655244				-0.198683	9.10851	-2.9266	0.00606966	0.17743	-2.39992
ILMN_1762098	zinc finger protein 747	ZNF747	65988	-0.0728681	7.4447	-2.92628	0.00607476	0.177473	-2.40066
ILMN_1785268	CD58 molecule	CD58	965	0.333356	8.49378	2.92576	0.0060828	0.177601	-2.40183
ILMN_1735180	nicastrin	NCSTN	23385	-0.332876	11.0626	-2.9247	0.00609927	0.17793	-2.40423
ILMN_1762835	helicase with zinc finger	HELZ	9931	-0.141705	9.42058	-2.92457	0.00610137	0.17793	-2.40454
ILMN_1751133	natural cytotoxicity triggering receptor 3	NCR3	259197	-0.521667	9.77991	-2.9236	0.00611644	0.178263	-2.40672
ILMN_1673207	Kruppel like factor 11	KLF11	8462	-0.129924	7.54641	-2.9228	0.00612895	0.17852	-2.40853
ILMN_1788022	CDK5 regulatory subunit associated protein 1 like 1	CDKAL1	54901	-0.120891	7.59436	-2.92212	0.00613961	0.178724	-2.41007
ILMN_1670633	ribosomal protein L38	RPL38	6169	-0.258612	14.3302	-2.9215	0.00614948	0.178904	-2.41149
ILMN_1815859	ERCC excision repair 2, TFIIH core complex helicase subunit	ERCC2	2068	-0.183891	8.11325	-2.92096	0.00615786	0.179041	-2.4127
ILMN_1669940	transmembrane protein 38B	TMEM38B	55151	-0.118839	7.49762	-2.92045	0.00616588	0.179139	-2.41385
ILMN_1903815	ITCH intronic transcript 1	ITCH-IT1	100874302	0.338186	10.7201	2.91988	0.00617491	0.179139	-2.41515
ILMN_1673757	caspase 8	CASP8	841	-0.220227	7.82298	-2.91986	0.00617524	0.179139	-2.4152
ILMN_1778160	phosphoribosylformylglycinamidine synthase	PFAS	5198	-0.122047	8.02504	-2.91982	0.00617595	0.179139	-2.4153
ILMN_1728698	glycerophosphodiester phosphodiesterase 1	GDE1	51573	0.37239	9.27456	2.91852	0.00619652	0.179629	-2.41824
ILMN_1767960	NOP2/Sun RNA methyltransferase family member 7	NSUN7	79730	0.158285	7.74307	2.91813	0.00620269	0.179701	-2.41913
ILMN_1784766	minichromosome maintenance complex component 3 associated protein	MCM3AP	8888	-0.151895	9.48578	-2.91771	0.00620932	0.179714	-2.42007
ILMN_1674254	OS9, endoplasmic reticulum lectin	OS9	10956	0.30507	9.06385	2.91763	0.00621051	0.179714	-2.42024
ILMN_1814194	transcription factor 4	TCF4	6925	-0.211416	7.99488	-2.91723	0.00621683	0.17979	-2.42114
ILMN_1658373	PAN2 poly(A) specific ribonuclease subunit	PAN2	9924	-0.211832	8.29042	-2.91684	0.00622314	0.179866	-2.42204
ILMN_1658599				0.0988486	7.49512	2.91647	0.00622897	0.179927	-2.42287
ILMN_1773148	Myb/SANT DNA binding domain containing 2	MSANTD2	79684	-0.11359	7.58808	-2.91614	0.00623417	0.17997	-2.42361
ILMN_1706553				0.285206	9.37177	2.91532	0.00624725	0.180241	-2.42547
ILMN_1852743	uncharacterized LOC101929261	LOC101929261	101929261	-0.101052	7.1715	-2.91437	0.00626252	0.180567	-2.42763
ILMN_1705247	acyl-CoA synthetase long-chain family member 5	ACSL5	51703	-0.287636	9.9002	-2.91415	0.00626597	0.180567	-2.42812
ILMN_1671217				-0.258575	14.6592	-2.91341	0.00627787	0.180803	-2.4298
ILMN_1667813				1.02717	9.72689	2.91297	0.00628498	0.180901	-2.4308
ILMN_1786212	tubulin beta 8 class VIII	TUBB8	347688	0.122741	7.78432	2.91139	0.00631036	0.180997	-2.43437
ILMN_1672868	transmembrane protein 203	TMEM203	94107	-0.262422	8.04942	-2.9113	0.00631179	0.180997	-2.43457
ILMN_1811648	dephospho-CoA kinase domain containing	DCAKD	79877	-0.252398	9.41191	-2.91122	0.00631303	0.180997	-2.43474
ILMN_1809313	caspase 8	CASP8	841	-0.113672	7.49835	-2.91107	0.00631545	0.180997	-2.43508
ILMN_1759787	thrombomodulin	THBD	7056	0.172721	7.80259	2.91101	0.00631638	0.180997	-2.43521
ILMN_1656292				0.883873	9.45958	2.911	0.00631655	0.180997	-2.43524
ILMN_1831091				0.0753636	7.48794	2.91091	0.00631798	0.180997	-2.43544
ILMN_1756931	adhesion G protein-coupled receptor G1	ADGRG1	9289	-0.636912	9.83757	-2.91084	0.00631924	0.180997	-2.43561
ILMN_1696961	zinc finger and BTB domain containing 34	ZBTB34	403341	0.0746661	7.14735	2.91068	0.00632177	0.180997	-2.43597
ILMN_1670134	fatty acid desaturase 1	FADS1	3992	-0.204601	7.58992	-2.91011	0.00633095	0.181154	-2.43725
ILMN_1909944				-0.122118	7.46553	-2.90948	0.00634119	0.18134	-2.43868
ILMN_1761422				-0.131798	7.57552	-2.90874	0.0063531	0.181574	-2.44035
ILMN_1672496	DnaJ heat shock protein family (Hsp40) member A1	DNAJA1	3301	0.372184	10.6759	2.90803	0.00636467	0.181798	-2.44196
ILMN_1725417	neural EGFL like 2	NELL2	4753	-0.530521	8.75935	-2.90696	0.00638208	0.18216	-2.44437
ILMN_1699931	hematopoietic cell signal transducer	HCST	10870	-0.319836	13.3832	-2.90654	0.00638893	0.18216	-2.44532
ILMN_1770850	paraneoplastic Ma antigen 1	PNMA1	9240	-0.132989	7.72089	-2.90637	0.00639167	0.18216	-2.4457
ILMN_1694479	WD repeat domain 18	WDR18	57418	-0.325355	10.3013	-2.90633	0.00639231	0.18216	-2.44579
ILMN_1696675	carboxylesterase 2	CES2	8824	-0.215092	9.33025	-2.90601	0.00639754	0.182203	-2.44652
ILMN_1700994	kringle containing transmembrane protein 1	KREMEN1	83999	0.351189	8.36228	2.90519	0.00641087	0.182476	-2.44836
ILMN_1883219				0.0719028	7.16657	2.90477	0.00641779	0.182482	-2.44931
ILMN_1662470	chromosome 10 open reading frame 35	C10orf35	219738	-0.250125	7.69655	-2.90453	0.00642181	0.182482	-2.44987
ILMN_1727281	TATA-box binding protein associated factor 6 like	TAF6L	10629	-0.192363	8.65491	-2.90449	0.00642234	0.182482	-2.44994
ILMN_1792521	SWI/SNF related, matrix associated, actin dependent regulator of chromatin, subfamily d, member 3	SMARCD3	6604	0.315956	10.0886	2.90414	0.00642821	0.182516	-2.45075
ILMN_1739751	solute carrier family 26 member 11	SLC26A11	284129	-0.20147	8.42095	-2.90396	0.00643101	0.182516	-2.45114
ILMN_1715994	hepatocyte growth factor-regulated tyrosine kinase substrate	HGS	9146	-0.170532	11.5922	-2.90302	0.00644648	0.18279	-2.45326
ILMN_1651282	collagen type XVII alpha 1 chain	COL17A1	1308	0.341951	7.70396	2.90292	0.00644818	0.18279	-2.4535
ILMN_1658728	zinc finger and BTB domain containing 25	ZBTB25	7597	-0.184291	7.82737	-2.90168	0.00646866	0.183264	-2.4563
ILMN_1687725				0.0959363	7.29932	2.90134	0.00647417	0.183313	-2.45706
ILMN_1707791	tafazzin	TAZ	6901	0.200092	8.82048	2.89901	0.00651269	0.184297	-2.46231
ILMN_1782596	C-C motif chemokine ligand 25	CCL25	6370	0.0834173	7.11921	2.89847	0.00652166	0.184367	-2.46353
ILMN_1830984				-0.154832	7.52475	-2.89841	0.00652274	0.184367	-2.46367
ILMN_1655167	zinc finger protein 502	ZNF502	91392	0.102547	7.01294	2.89804	0.00652892	0.184434	-2.46451
ILMN_1796982	olfactory receptor family 6 subfamily C member 6	OR6C6	283365	-0.0824144	7.28885	-2.89766	0.00653512	0.184502	-2.46535
ILMN_1718177				-0.194712	7.96382	-2.89708	0.00654482	0.184504	-2.46666
ILMN_1763265	charged multivesicular body protein 1B	CHMP1B	57132	-0.372913	10.1509	-2.89679	0.00654961	0.184504	-2.46731
ILMN_1802799	akirin 1	AKIRIN1	79647	0.264311	10.1352	2.89679	0.00654967	0.184504	-2.46732
ILMN_1698019	legumain	LGMN	5641	-0.153449	7.85912	-2.89675	0.00655032	0.184504	-2.46741
ILMN_1651767	megakaryoblastic leukemia (translocation) 1	MKL1	57591	0.229276	9.25839	2.8964	0.00655626	0.184564	-2.46821
ILMN_1705991				-0.257748	9.21179	-2.89605	0.006562	0.184619	-2.46898
ILMN_1810334	COMM domain containing 7	COMMD7	149951	-0.218195	10.503	-2.89469	0.00658481	0.185154	-2.47205
ILMN_1684192	WD repeat domain, phosphoinositide interacting 2	WIPI2	26100	-0.101749	7.28306	-2.89353	0.00660434	0.185596	-2.47467
ILMN_1765272	ribosomal RNA processing 8, methyltransferase, homolog (yeast)	RRP8	23378	-0.172565	9.46187	-2.89254	0.00662102	0.185914	-2.47691
ILMN_1824662				0.0720318	7.33596	2.8924	0.00662327	0.185914	-2.47721
ILMN_1760933	peroxisomal biogenesis factor 10	PEX10	5192	-0.141766	8.36892	-2.89065	0.00665286	0.186636	-2.48115
ILMN_1663220	mitochondrial ribosomal protein L22	MRPL22	29093	0.468858	8.11166	2.89029	0.00665896	0.1867	-2.48196
ILMN_1723900	TNF receptor superfamily member 25	TNFRSF25	8718	-0.591041	11.3462	-2.88798	0.00669824	0.187677	-2.48716
ILMN_1665219	latent transforming growth factor beta binding protein 4	LTBP4	8425	-0.274203	8.59796	-2.88779	0.00670153	0.187677	-2.4876
ILMN_1773066	CDKN2A interacting protein	CDKN2AIP	55602	-0.176339	7.94622	-2.88718	0.00671191	0.187798	-2.48897
ILMN_1774079	nuclear distribution C, dynein complex regulator	NUDC	10726	-0.173714	9.49327	-2.88702	0.00671463	0.187798	-2.48933
ILMN_1747281	ecotropic viral integration site 5 like	EVI5L	115704	-0.17362	8.57933	-2.88685	0.00671741	0.187798	-2.48969
ILMN_1749297	actin like 6A	ACTL6A	86	-0.292279	8.79227	-2.88654	0.00672285	0.187843	-2.49041
ILMN_1811327	mitochondrial ribosomal protein L27	MRPL27	51264	0.280821	8.78014	2.88596	0.00673272	0.18801	-2.49171
ILMN_1668708				0.066735	7.51619	2.88471	0.00675413	0.188234	-2.49451
ILMN_1680048	microtubule associated protein 1 light chain 3 alpha	MAP1LC3A	84557	0.205384	7.97081	2.88452	0.00675749	0.188234	-2.49495
ILMN_1674063	2'-5'-oligoadenylate synthetase 2	OAS2	4939	-0.453512	10.7028	-2.88439	0.00675971	0.188234	-2.49524
ILMN_1661335	spectrin beta, non-erythrocytic 1	SPTBN1	6711	-0.160602	7.97646	-2.88414	0.00676386	0.188234	-2.49579
ILMN_1797428	Fc receptor like 3	FCRL3	115352	-0.142933	7.61296	-2.88402	0.00676594	0.188234	-2.49606
ILMN_1670535	NDRG family member 2	NDRG2	57447	-0.114657	7.83702	-2.88392	0.00676778	0.188234	-2.4963
ILMN_1799748	activating transcription factor 3	ATF3	467	-0.150514	7.61993	-2.88392	0.00676778	0.188234	-2.4963
ILMN_1820059				0.109845	7.33472	2.88368	0.00677183	0.188239	-2.49683
ILMN_1795411	mitogen-activated protein kinase 9	MAPK9	5601	-0.233899	7.90764	-2.88264	0.00678983	0.188632	-2.49918
ILMN_1657455	carcinoembryonic antigen related cell adhesion molecule 4	CEACAM4	1089	0.389007	8.39297	2.88128	0.00681324	0.189174	-2.50222
ILMN_1719165	breast cancer metastasis suppressor 1	BRMS1	25855	0.17645	9.23062	2.87969	0.00684084	0.189832	-2.50579
ILMN_1795762	pleckstrin	PLEK	5341	-0.256008	12.2298	-2.87946	0.00684493	0.189838	-2.50632
ILMN_1687609	apoptosis associated tyrosine kinase	AATK	9625	0.185053	7.77226	2.87884	0.00685566	0.189989	-2.50771
ILMN_1688464	MAP6 domain containing 1	MAP6D1	79929	-0.165634	7.69885	-2.87817	0.00686734	0.189989	-2.50921
ILMN_1770004	chitinase 1	CHIT1	1118	0.194288	7.69879	2.87817	0.0068674	0.189989	-2.50922
ILMN_1830346				0.0953573	7.49842	2.87803	0.0068698	0.189989	-2.50953
ILMN_1673334	zinc finger protein 483	ZNF483	158399	0.108395	7.59842	2.8777	0.00687549	0.189989	-2.51026
ILMN_1758418	tumor necrosis factor superfamily member 13b	TNFSF13B	10673	0.360414	11.2223	2.87727	0.00688295	0.189989	-2.51122
ILMN_1799607				-0.174831	7.77845	-2.87726	0.00688318	0.189989	-2.51125
ILMN_1656066	transportin 2	TNPO2	30000	-0.209863	9.66519	-2.87718	0.00688458	0.189989	-2.51143
ILMN_1858482				0.0964731	7.08813	2.87683	0.00689071	0.189989	-2.51222
ILMN_1772455	histone deacetylase 3	HDAC3	8841	-0.146441	9.58044	-2.87659	0.00689498	0.189989	-2.51277
ILMN_1758679	transmembrane protein 168	TMEM168	64418	-0.107702	7.49415	-2.8765	0.00689653	0.189989	-2.51296
ILMN_1721704	farnesyltransferase, CAAX box, alpha	FNTA	2339	-0.33258	10.0394	-2.87646	0.0068972	0.189989	-2.51305
ILMN_1812559	solute carrier family 7 member 6	SLC7A6	9057	-0.432529	8.8938	-2.87617	0.00690222	0.19002	-2.51369
ILMN_1667932				-0.353816	8.57482	-2.8758	0.0069088	0.190094	-2.51454
ILMN_1815133	ribosomal protein L34	RPL34	6164	0.240671	7.4986	2.87537	0.00691638	0.190194	-2.5155
ILMN_1696828	regulator of G-protein signaling 14	RGS14	10636	0.225392	8.85403	2.87513	0.00692046	0.190199	-2.51603
ILMN_1657361	chromobox 7	CBX7	23492	-0.205854	10.0764	-2.87251	0.00696675	0.191364	-2.52192
ILMN_1717973				0.192748	8.01844	2.87221	0.00697196	0.191399	-2.52258
ILMN_1670796	exosome component 10	EXOSC10	5394	-0.302301	9.35477	-2.87121	0.00698981	0.191781	-2.52484
ILMN_1707062	REV1, DNA directed polymerase	REV1	51455	-0.23903	8.02594	-2.8701	0.00700947	0.192055	-2.52732
ILMN_1692862				0.101943	7.38948	2.86996	0.00701196	0.192055	-2.52764
ILMN_1673409	MIR503 host gene	MIR503HG	84848	0.092224	7.53803	2.86978	0.00701518	0.192055	-2.52804
ILMN_1793474	insulin induced gene 1	INSIG1	3638	-0.289864	8.59086	-2.86975	0.00701558	0.192055	-2.52809
ILMN_1703969				-0.112946	7.48239	-2.86823	0.00704269	0.192602	-2.5315
ILMN_1739864				-0.117603	7.60844	-2.86819	0.00704347	0.192602	-2.5316
ILMN_1765876	Rho GTPase activating protein 24	ARHGAP24	83478	0.318883	8.41668	2.86785	0.00704959	0.192637	-2.53237
ILMN_1834803				-0.104387	7.41326	-2.86767	0.00705268	0.192637	-2.53275
ILMN_1684217	aurora kinase B	AURKB	9212	0.126033	7.67235	2.86694	0.00706585	0.192889	-2.5344
ILMN_1865368				0.0684113	7.37752	2.86662	0.00707147	0.192934	-2.5351
ILMN_1898404	calcium voltage-gated channel subunit alpha1 C	CACNA1C	775	0.108761	7.31082	2.86527	0.00709586	0.193491	-2.53815
ILMN_1802096	ankyrin repeat and BTB domain containing 1	ABTB1	80325	0.302019	11.7373	2.86444	0.0071108	0.19379	-2.54001
ILMN_1736481	SECIS binding protein 2	SECISBP2	79048	-0.162631	9.97093	-2.86413	0.00711628	0.193831	-2.54069
ILMN_1746555	deltex E3 ubiquitin ligase 4	DTX4	23220	-0.237947	7.95188	-2.86347	0.00712824	0.193968	-2.54217
ILMN_1771801	signal regulatory protein gamma	SIRPG	55423	-0.272797	8.79349	-2.86341	0.00712926	0.193968	-2.5423
ILMN_1677484	small nuclear RNA activating complex polypeptide 4	SNAPC4	6621	-0.189179	9.51432	-2.86271	0.00714196	0.194174	-2.54387
ILMN_1725661	defensin alpha 1B	DEFA1B	728358	1.27804	12.8305	2.86255	0.00714482	0.194174	-2.54422
ILMN_1761721	VPS35 retromer complex component	VPS35	55737	-0.30581	9.07556	-2.8616	0.00716212	0.194444	-2.54636
ILMN_1749610	endosulfine alpha	ENSA	2029	-0.0700193	7.26647	-2.8614	0.00716579	0.194444	-2.54681
ILMN_1771385	guanylate binding protein 4	GBP4	115361	-0.411604	9.55471	-2.86134	0.00716674	0.194444	-2.54693
ILMN_1677122	family with sequence similarity 168 member B	FAM168B	130074	-0.149025	8.89752	-2.86007	0.00718987	0.194917	-2.54978
ILMN_1750658	HCLS1 associated protein X-1	HAX1	10456	0.254913	9.67356	2.85994	0.00719217	0.194917	-2.55006
ILMN_1761828	E2F transcription factor 4	E2F4	1874	-0.238423	10.1905	-2.85934	0.00720311	0.195105	-2.5514
ILMN_1713402	family with sequence similarity 160 member A2	FAM160A2	84067	0.280448	9.69966	2.85882	0.00721261	0.19517	-2.55257
ILMN_1785926	zinc finger protein 621	ZNF621	285268	-0.201126	8.0564	-2.85877	0.00721353	0.19517	-2.55268
ILMN_1777982	upstream transcription factor 1	USF1	7391	0.315465	9.78158	2.85733	0.0072399	0.195775	-2.5559
ILMN_1739045				0.0928759	7.39467	2.857	0.00724607	0.195833	-2.55666
ILMN_1766770	sorting nexin 31	SNX31	169166	-0.0778626	7.15003	-2.85559	0.00727182	0.196274	-2.55979
ILMN_1675918	enoyl-CoA hydratase domain containing 3	ECHDC3	79746	0.684164	8.42169	2.85543	0.00727485	0.196274	-2.56016
ILMN_1703754	centrosomal protein 192	CEP192	55125	-0.256752	8.52875	-2.85531	0.007277	0.196274	-2.56042
ILMN_1786229	WAS/WASL interacting protein family member 2	WIPF2	147179	0.27177	8.33971	2.85523	0.0072785	0.196274	-2.5606
ILMN_1773125	ectonucleoside triphosphate diphosphohydrolase 1	ENTPD1	953	0.31309	9.22839	2.85478	0.00728677	0.196388	-2.5616
ILMN_1755937	annexin A2	ANXA2	302	-0.137566	7.61627	-2.85436	0.00729462	0.196415	-2.56255
ILMN_1758412	COP9 signalosome subunit 7A	COPS7A	50813	-0.192028	9.95729	-2.85429	0.00729584	0.196415	-2.5627
ILMN_1724497				-0.0985768	7.72412	-2.85387	0.00730359	0.196515	-2.56364
ILMN_1766551	carboxypeptidase A3	CPA3	1359	-0.248104	7.50035	-2.85336	0.00731305	0.196661	-2.56478
ILMN_1791328	serine/threonine kinase 39	STK39	27347	-0.333052	8.48302	-2.85275	0.00732433	0.196764	-2.56614
ILMN_1711886	ALG3, alpha-1,3- mannosyltransferase	ALG3	10195	-0.24142	9.29362	-2.85272	0.00732497	0.196764	-2.56622
ILMN_1781066	visual system homeobox 1	VSX1	30813	0.0714317	7.37541	2.85221	0.00733433	0.196907	-2.56735
ILMN_1737360	testis specific protein, Y-linked 26, pseudogene	TSPY26P	128854	-0.132203	7.6099	-2.85156	0.00734647	0.197045	-2.56881
ILMN_1714093	required for meiotic nuclear division 5 homolog A	RMND5A	64795	0.156666	7.46878	2.85113	0.00735445	0.197045	-2.56977
ILMN_1656016	DEAH-box helicase 9	DHX9	1660	-0.190475	7.75686	-2.85102	0.00735642	0.197045	-2.57
ILMN_1712755	leucine rich repeat containing 41	LRRC41	10489	-0.18074	9.34936	-2.85092	0.00735829	0.197045	-2.57023
ILMN_1709771	glutaminase 2	GLS2	27165	-0.146396	7.48612	-2.85027	0.00737049	0.197045	-2.57169
ILMN_1689004	TNF receptor superfamily member 12A	TNFRSF12A	51330	0.135926	7.50163	2.85023	0.0073712	0.197045	-2.57178
ILMN_1684789	SAGA complex associated factor 29	SGF29	112869	-0.215925	9.16091	-2.85009	0.00737386	0.197045	-2.57209
ILMN_1789349	ubiquilin 4	UBQLN4	56893	-0.242764	9.07707	-2.85002	0.00737499	0.197045	-2.57223
ILMN_1705908				-0.388069	8.81745	-2.84998	0.0073759	0.197045	-2.57234
ILMN_1695598				-0.395538	14.0952	-2.8497	0.00738108	0.197076	-2.57296
ILMN_1699226	ubiquitin protein ligase E3 component n-recognin 4	UBR4	23352	0.312683	10.1382	2.8477	0.0074185	0.197859	-2.57742
ILMN_1796923	exonuclease NEF-sp	LOC81691	81691	-0.0740746	7.4017	-2.8475	0.00742226	0.197859	-2.57787
ILMN_1813338	lymphocyte activating 3	LAG3	3902	-0.426167	8.23676	-2.84748	0.00742261	0.197859	-2.57791
ILMN_1735058	carbohydrate (chondroitin 4) sulfotransferase 12	CHST12	55501	-0.395502	8.65735	-2.84661	0.00743886	0.198184	-2.57984
ILMN_1854724	PTPRD antisense RNA 1	PTPRD-AS1	101929407	-0.0708353	7.09263	-2.84634	0.00744407	0.198214	-2.58046
ILMN_1771057	XPA binding protein 2	XAB2	56949	-0.187499	9.6233	-2.84536	0.00746239	0.198593	-2.58263
ILMN_1739532	divergent-paired related homeobox pseudogene 4	DPRXP4	503645	0.212163	7.83835	2.84332	0.00750094	0.19951	-2.58718
ILMN_1734286	RNA binding motif protein 15B	RBM15B	29890	-0.156378	8.11562	-2.84248	0.00751698	0.199709	-2.58907
ILMN_1835359				0.0792604	7.18378	2.84229	0.00752056	0.199709	-2.58949
ILMN_1723874	mitochondrial ribosomal protein S6	MRPS6	64968	-0.32996	11.0661	-2.84228	0.00752073	0.199709	-2.58951
ILMN_1768580	BCL2 like 13	BCL2L13	23786	-0.271961	9.80094	-2.84185	0.00752893	0.199818	-2.59047
ILMN_1686328	heat shock protein 90 beta family member 1	HSP90B1	7184	-0.343154	9.92504	-2.84111	0.00754298	0.200038	-2.59211
ILMN_1688749				-0.281407	14.9893	-2.84089	0.00754715	0.200038	-2.5926
ILMN_1784554				0.313507	8.74094	2.84077	0.00754955	0.200038	-2.59288
ILMN_1682873				-0.216585	14.9305	-2.84032	0.00755797	0.200153	-2.59387
ILMN_1808458	cleavage and polyadenylation specific factor 3	CPSF3	51692	-0.184491	8.7066	-2.83994	0.00756525	0.200157	-2.59472
ILMN_1786843	potassium channel tetramerization domain containing 13	KCTD13	253980	-0.131892	8.77851	-2.83989	0.00756634	0.200157	-2.59484
ILMN_1781691	trafficking kinesin protein 2	TRAK2	66008	0.440874	9.23984	2.83945	0.00757467	0.200268	-2.59581
ILMN_1726552	membrane spanning 4-domains A3	MS4A3	932	0.291566	7.648	2.83907	0.00758196	0.200352	-2.59666
ILMN_1685057	solute carrier family 22 member 4	SLC22A4	6583	0.32066	8.549	2.83878	0.00758742	0.200388	-2.5973
ILMN_1845291				0.0830524	7.30135	2.83833	0.00759613	0.200509	-2.59831
ILMN_1772690	2-oxoglutarate and iron dependent oxygenase domain containing 1	OGFOD1	55239	-0.154551	8.00867	-2.83641	0.00763306	0.201375	-2.60259
ILMN_1724578				-0.0937226	7.24518	-2.83614	0.0076381	0.201399	-2.60317
ILMN_1719158	C-terminal binding protein 1	CTBP1	1487	-0.195699	10.0707	-2.83495	0.00766118	0.201898	-2.60584
ILMN_1754663	translocator protein	TSPO	706	0.345405	10.7703	2.83439	0.00767204	0.202075	-2.60709
ILMN_1897142				-0.0586084	7.36782	-2.83359	0.00768754	0.202374	-2.60887
ILMN_1759159	ral guanine nucleotide dissociation stimulator like 2	RGL2	5863	0.25894	11.2547	2.83308	0.00769739	0.202523	-2.61
ILMN_1788783	translocation associated membrane protein 2	TRAM2	9697	-0.142753	7.68431	-2.83267	0.00770525	0.202621	-2.6109
ILMN_1776125				0.142742	7.41056	2.83208	0.00771677	0.202814	-2.61222
ILMN_1745112	family with sequence similarity 102 member A	FAM102A	399665	-0.382097	8.74264	-2.8316	0.0077262	0.202911	-2.61329
ILMN_1706990				0.182657	8.27595	2.83146	0.00772877	0.202911	-2.61359
ILMN_1707199	WD repeat domain 20	WDR20	91833	-0.258786	9.11973	-2.83071	0.00774341	0.203185	-2.61526
ILMN_1812805				0.143201	7.44987	2.83046	0.00774828	0.203204	-2.61581
ILMN_1761820	EDAR associated death domain	EDARADD	128178	-0.148189	7.89445	-2.8301	0.00775549	0.203283	-2.61663
ILMN_1712806				0.158252	7.80192	2.82944	0.00776825	0.203508	-2.61808
ILMN_1869109	nuclear casein kinase and cyclin dependent kinase substrate 1	NUCKS1	64710	-0.356092	9.72338	-2.82795	0.0077976	0.204074	-2.62141
ILMN_1791297				0.169286	7.79316	2.82792	0.00779822	0.204074	-2.62148
ILMN_1673711	heat shock protein 90 alpha family class B member 1	HSP90AB1	3326	-0.325233	10.2793	-2.82768	0.00780281	0.204084	-2.622
ILMN_1666781	chromosome 4 open reading frame 36	C4orf36	132989	-0.0674713	7.19113	-2.8266	0.00782412	0.204532	-2.6244
ILMN_1772627	neuron specific gene family member 1	NSG1	27065	-0.585576	8.6293	-2.82586	0.00783878	0.204805	-2.62605
ILMN_1682929				-0.208552	7.94987	-2.82535	0.00784884	0.204958	-2.62718
ILMN_1788439				0.244933	8.31959	2.82483	0.00785913	0.205083	-2.62834
ILMN_1804454	family with sequence similarity 135 member A	FAM135A	57579	-0.113903	7.39701	-2.82468	0.00786205	0.205083	-2.62867
ILMN_1775441	Rho GTPase activating protein 24	ARHGAP24	83478	0.127262	7.56308	2.82395	0.00787646	0.205349	-2.63028
ILMN_1719518	ADP ribosylation factor 4	ARF4	378	-0.183298	9.96967	-2.82371	0.00788129	0.205365	-2.63082
ILMN_1741371	transmembrane protein 8A	TMEM8A	58986	0.274196	9.9586	2.82317	0.00789195	0.205533	-2.63201
ILMN_1652754	zinc finger protein 428	ZNF428	126299	-0.277654	10.9811	-2.8229	0.00789736	0.205563	-2.63262
ILMN_1813386	coronin 6	CORO6	84940	0.0839424	7.21322	2.82205	0.00791428	0.205894	-2.63451
ILMN_1696485	heterogeneous nuclear ribonucleoprotein A/B	HNRNPAB	3182	-0.227712	8.37326	-2.82131	0.00792897	0.206134	-2.63614
ILMN_1843233				0.0772207	7.15575	2.82116	0.00793196	0.206134	-2.63647
ILMN_1738491				-0.16209	8.09364	-2.82078	0.0079395	0.20622	-2.63731
ILMN_1706609	TSC22 domain family member 4	TSC22D4	81628	-0.232696	12.9472	-2.8201	0.00795309	0.206362	-2.63882
ILMN_1694213	pleckstrin homology domain containing O1	PLEKHO1	51177	-0.198945	10.9218	-2.82009	0.00795347	0.206362	-2.63886
ILMN_1752075	myosin binding protein C, slow type	MYBPC1	4604	0.079451	7.2012	2.81979	0.00795947	0.206408	-2.63953
ILMN_1787567	TSC22 domain family member 1	TSC22D1	8848	-0.363528	8.64025	-2.81863	0.00798258	0.206796	-2.64208
ILMN_1756289	protein phosphatase 1 regulatory subunit 12B	PPP1R12B	4660	0.0882206	7.10942	2.81862	0.00798294	0.206796	-2.64212
ILMN_1757702				0.411231	7.9095	2.81778	0.00799973	0.207067	-2.64398
ILMN_1683212	solute carrier family 25 member 32	SLC25A32	81034	0.0721729	7.19718	2.81767	0.00800191	0.207067	-2.64422
ILMN_1780465	C-type lectin domain family 5 member A	CLEC5A	23601	0.258123	7.96639	2.81646	0.00802638	0.207513	-2.64691
ILMN_1710092	zinc finger and BTB domain containing 46	ZBTB46	140685	-0.0996153	7.43553	-2.81615	0.0080326	0.207513	-2.64759
ILMN_1703695	chromosome 19 open reading frame 12	C19orf12	83636	-0.309417	8.31155	-2.81615	0.00803267	0.207513	-2.6476
ILMN_1736026	matrix metallopeptidase 8	MMP8	4317	0.186464	7.43353	2.81597	0.00803616	0.207513	-2.64798
ILMN_1821517				-0.3276	12.7952	-2.8152	0.00805172	0.207666	-2.64969
ILMN_1882573				0.0949754	7.28109	2.81518	0.0080522	0.207666	-2.64974
ILMN_1713189	KAT8 regulatory NSL complex subunit 2	KANSL2	54934	-0.310146	9.60772	-2.81505	0.00805489	0.207666	-2.65003
ILMN_1835680				0.0796892	7.2323	2.8148	0.00805984	0.207684	-2.65058
ILMN_1803143	synoviolin 1	SYVN1	84447	-0.241943	9.25735	-2.81351	0.00808605	0.208141	-2.65344
ILMN_1866416				0.10855	7.20379	2.81323	0.00809171	0.208141	-2.65405
ILMN_1748831	protein phosphatase 1 regulatory subunit 13B	PPP1R13B	23368	-0.264878	8.33769	-2.81312	0.00809401	0.208141	-2.6543
ILMN_1812278	lymphocyte antigen 9	LY9	4063	-0.384403	9.0207	-2.81309	0.00809466	0.208141	-2.65438
ILMN_1773313	up-regulated during skeletal muscle growth 5 homolog (mouse)	USMG5	84833	0.279906	7.65866	2.8124	0.00810872	0.208289	-2.6559
ILMN_1751072	SRP receptor beta subunit	SRPRB	58477	-0.281036	9.62468	-2.81239	0.00810898	0.208289	-2.65593
ILMN_1852213				0.172229	7.6291	2.81116	0.00813405	0.208622	-2.65865
ILMN_1766200	calcium homeostasis modulator 2	CALHM2	51063	-0.270519	8.19814	-2.8111	0.00813528	0.208622	-2.65879
ILMN_1696601	valyl-tRNA synthetase	VARS	7407	-0.299881	8.96156	-2.81099	0.00813755	0.208622	-2.65903
ILMN_1711823	Fanconi anemia core complex associated protein 100	FAAP100	80233	-0.257432	10.464	-2.81091	0.0081391	0.208622	-2.6592
ILMN_1661197	cardiotrophin-like cytokine factor 1	CLCF1	23529	-0.140147	7.91069	-2.80982	0.00816136	0.209083	-2.66161
ILMN_1666933	ASH2 like histone lysine methyltransferase complex subunit	ASH2L	9070	-0.152041	9.93706	-2.80927	0.00817261	0.209261	-2.66282
ILMN_1912125				-0.116774	7.38405	-2.80879	0.00818255	0.209405	-2.66389
ILMN_1673987				0.0878376	7.22543	2.80729	0.00821348	0.210087	-2.66722
ILMN_1863669	guanylate cyclase 1 soluble subunit alpha 2	GUCY1A2	2977	0.0791489	7.40789	2.80599	0.00824026	0.210508	-2.67009
ILMN_1777721	microtubule associated protein RP/EB family member 1	MAPRE1	22919	-0.354554	10.7593	-2.80594	0.00824134	0.210508	-2.6702
ILMN_1705324	RNA binding protein, fox-1 homolog 3	RBFOX3	146713	0.0793104	7.38117	2.80551	0.00825019	0.210508	-2.67115
ILMN_1759252	adducin 1	ADD1	118	-0.266934	11.9955	-2.80542	0.00825211	0.210508	-2.67135
ILMN_1722811	cyclin dependent kinase inhibitor 1B	CDKN1B	1027	-0.310974	10.3544	-2.80509	0.00825892	0.210508	-2.67208
ILMN_1694051	olfactory receptor family 7 subfamily G member 2	OR7G2	390882	-0.0952727	7.40206	-2.80507	0.00825934	0.210508	-2.67212
ILMN_1659099	Rho associated coiled-coil containing protein kinase 2	ROCK2	9475	0.161428	7.452	2.80499	0.00826091	0.210508	-2.67229
ILMN_1711049	calcium voltage-gated channel auxiliary subunit alpha2delta 2	CACNA2D2	9254	-0.164189	7.61955	-2.80482	0.00826455	0.210508	-2.67268
ILMN_1729175	F-box protein 3	FBXO3	26273	-0.119419	7.78116	-2.80411	0.00827927	0.210773	-2.67425
ILMN_1654087	POU class 2 homeobox 2	POU2F2	5452	-0.359844	11.3612	-2.80382	0.00828524	0.210793	-2.67488
ILMN_1800912	zinc finger protein 106	ZNF106	64397	0.254527	10.0245	2.80365	0.00828872	0.210793	-2.67525
ILMN_1762899	early growth response 1	EGR1	1958	-0.126213	7.6134	-2.80314	0.00829943	0.21089	-2.67639
ILMN_1836193				-0.0899807	7.25944	-2.80306	0.00830117	0.21089	-2.67657
ILMN_1730612	SYS1-DBNDD2 readthrough (NMD candidate)	SYS1-DBNDD2	767557	-0.282442	9.26092	-2.80283	0.00830591	0.21089	-2.67708
ILMN_1774565	kidney associated antigen 1	KAAG1	353219	0.0773903	7.26473	2.80264	0.00830984	0.21089	-2.67749
ILMN_1846987				0.133018	7.6454	2.8024	0.00831481	0.210906	-2.67802
ILMN_1754121	c-src tyrosine kinase	CSK	1445	-0.246879	11.9811	-2.80194	0.0083244	0.211039	-2.67904
ILMN_1765061	oxoeicosanoid receptor 1	OXER1	165140	0.294733	8.47485	2.80018	0.00836128	0.211864	-2.68293
ILMN_1869107	PVRL3 antisense RNA 1	PVRL3-AS1	100506555	0.0773484	7.33379	2.79979	0.00836937	0.211959	-2.68378
ILMN_1730442	homeobox and leucine zipper encoding	HOMEZ	57594	-0.154941	8.01033	-2.79945	0.00837651	0.212029	-2.68453
ILMN_1652675				-0.229907	9.28643	-2.79845	0.00839755	0.212398	-2.68674
ILMN_1749653	CPX chromosome region, candidate 1	CPXCR1	53336	-0.079648	7.1449	-2.79835	0.00839979	0.212398	-2.68698
ILMN_1763347	phosphatidylinositol-4,5-bisphosphate 3-kinase catalytic subunit beta	PIK3CB	5291	-0.139287	7.71756	-2.79796	0.00840788	0.212492	-2.68783
ILMN_1793410	syntrophin beta 1	SNTB1	6641	-0.221056	8.01208	-2.79708	0.00842645	0.212851	-2.68977
ILMN_1684051	WAS protein family member 2	WASF2	10163	0.332288	10.3546	2.7968	0.00843253	0.212894	-2.6904
ILMN_1694589	progestin and adipoQ receptor family member 8	PAQR8	85315	-0.345791	8.74552	-2.79626	0.00844395	0.213072	-2.6916
ILMN_1717052	StAR related lipid transfer domain containing 10	STARD10	10809	0.326269	9.18029	2.79559	0.00845809	0.213318	-2.69307
ILMN_1746485				-0.233156	15.1631	-2.79418	0.00848801	0.213962	-2.69618
ILMN_1679641	family with sequence similarity 120B	FAM120B	84498	-0.203869	10.553	-2.79304	0.00851227	0.214347	-2.69869
ILMN_1744244	dolichyl-phosphate N-acetylglucosaminephosphotransferase 1	DPAGT1	1798	-0.1097	7.36831	-2.79274	0.0085187	0.214347	-2.69936
ILMN_1739263				0.879924	11.1988	2.79272	0.00851915	0.214347	-2.6994
ILMN_1696839	ribosomal protein S27	RPS27	6232	1.2415	9.97986	2.79263	0.00852091	0.214347	-2.69959
ILMN_1812570	SHC adaptor protein 1	SHC1	6464	-0.0984571	7.34712	-2.79194	0.00853583	0.214612	-2.70113
ILMN_1852330				-0.0757968	7.12627	-2.79152	0.00854471	0.214724	-2.70204
ILMN_1870974				0.0713228	7.30683	2.79043	0.00856801	0.215199	-2.70444
ILMN_1706117				1.11007	10.9943	2.78988	0.00857993	0.215387	-2.70566
ILMN_1789394	cation channel sperm associated 1	CATSPER1	117144	0.174373	8.31807	2.78967	0.00858433	0.215387	-2.70611
ILMN_1776586	ribosomal protein L26 like 1	RPL26L1	51121	0.357638	7.64748	2.78784	0.00862378	0.216265	-2.71015
ILMN_1709643	transmembrane protein 69	TMEM69	51249	-0.166228	8.12564	-2.78735	0.00863447	0.216353	-2.71124
ILMN_1768962	A-kinase anchoring protein 8 like	AKAP8L	26993	0.19775	8.45876	2.78727	0.00863617	0.216353	-2.71141
ILMN_1654545	cleavage and polyadenylation specific factor 1	CPSF1	29894	-0.305876	9.84627	-2.78666	0.00864938	0.21643	-2.71276
ILMN_1761155	poly(A) binding protein cytoplasmic 1	PABPC1	26986	-0.390587	13.0899	-2.78662	0.00865009	0.21643	-2.71283
ILMN_1910331				-0.0876031	7.23087	-2.78651	0.00865258	0.21643	-2.71309
ILMN_1914154	NADH:ubiquinone oxidoreductase subunit C1	NDUFC1	4717	0.125096	7.17463	2.78596	0.00866458	0.216619	-2.71431
ILMN_1761456	ALG13, UDP-N-acetylglucosaminyltransferase subunit	ALG13	79868	0.278244	8.22415	2.78535	0.00867771	0.216836	-2.71564
ILMN_1783606	lysine methyltransferase 2E	KMT2E	55904	-0.190803	8.02641	-2.78474	0.00869097	0.217	-2.71698
ILMN_1763228	myocyte enhancer factor 2D	MEF2D	4209	-0.256389	9.39617	-2.78458	0.00869447	0.217	-2.71734
ILMN_1705783	nuclear RNA export factor 1	NXF1	10482	-0.16791	10.5483	-2.7843	0.00870057	0.217	-2.71796
ILMN_1863034				-0.103089	7.32232	-2.78423	0.0087021	0.217	-2.71811
ILMN_1697567	tropomyosin 3	TPM3	7170	-0.424412	9.64602	-2.784	0.00870699	0.217011	-2.7186
ILMN_1834259				0.0894896	7.13634	2.78281	0.00873303	0.217548	-2.72123
ILMN_1665412	zinc finger DHHC-type containing 1	ZDHHC1	29800	-0.105032	7.70861	-2.78257	0.00873834	0.21757	-2.72177
ILMN_1719915	dehydrogenase/reductase 12	DHRS12	79758	0.338771	8.37197	2.78221	0.00874621	0.217654	-2.72256
ILMN_1784364	StAR related lipid transfer domain containing 5	STARD5	80765	-0.125078	8.11119	-2.78171	0.00875715	0.217815	-2.72366
ILMN_1729144	estrogen receptor binding site associated, antigen, 9	EBAG9	9166	-0.125437	7.34371	-2.78141	0.00876357	0.217864	-2.7243
ILMN_1705442				-0.191615	11.2464	-2.77959	0.00880351	0.218664	-2.72831
ILMN_1799105	collagen type XVII alpha 1 chain	COL17A1	1308	0.124616	7.14538	2.77954	0.00880473	0.218664	-2.72843
ILMN_1736751	VPS26, retromer complex component B	VPS26B	112936	0.157814	8.57095	2.77878	0.00882156	0.218913	-2.73011
ILMN_1730685	mitochondrial ribosomal protein L16	MRPL16	54948	-0.124572	8.91758	-2.77867	0.00882378	0.218913	-2.73033
ILMN_1894900				-0.0826676	7.44297	-2.77821	0.00883406	0.218977	-2.73135
ILMN_1670503				-0.106637	7.52647	-2.77815	0.00883532	0.218977	-2.73148
ILMN_1671004	DNA polymerase gamma 2, accessory subunit	POLG2	11232	-0.175413	7.73226	-2.77749	0.00884988	0.219218	-2.73293
ILMN_1807710	histidine triad nucleotide binding protein 1	HINT1	3094	0.813319	10.7015	2.7773	0.00885408	0.219218	-2.73335
ILMN_1679784				0.29825	8.90365	2.77652	0.00887129	0.219362	-2.73505
ILMN_1651268	BLOC-1 related complex subunit 5	BORCS5	118426	0.0922905	7.20366	2.77637	0.00887477	0.219362	-2.7354
ILMN_1782743				-0.224816	8.3935	-2.77619	0.00887861	0.219362	-2.73578
ILMN_1679088	small nuclear ribonucleoprotein D2 polypeptide	SNRPD2	6633	0.676983	10.0311	2.77598	0.00888333	0.219362	-2.73625
ILMN_1698427	transmembrane and ubiquitin like domain containing 2	TMUB2	79089	0.187551	8.28954	2.77598	0.00888342	0.219362	-2.73626
ILMN_1682717	immediate early response 3	IER3	8870	0.457589	9.82212	2.77582	0.00888692	0.219362	-2.7366
ILMN_1759700	neuroligin 3	NLGN3	54413	0.0875135	7.5802	2.77555	0.00889286	0.219381	-2.73719
ILMN_1801110				0.335877	9.37876	2.77538	0.00889669	0.219381	-2.73757
ILMN_1658526	receptor-like tyrosine kinase	RYK	6259	-0.241873	8.01484	-2.77469	0.00891197	0.219647	-2.73908
ILMN_1744210	succinate dehydrogenase complex flavoprotein subunit A	SDHA	6389	-0.236268	9.07522	-2.77409	0.00892531	0.219827	-2.7404
ILMN_1796339				-0.166926	10.1729	-2.77396	0.0089283	0.219827	-2.74069
ILMN_1751956	microsomal glutathione S-transferase 3	MGST3	4259	0.298214	9.89977	2.77358	0.00893674	0.219923	-2.74152
ILMN_1796235	UTP4, small subunit processome component	UTP4	84916	-0.243801	8.84894	-2.77222	0.00896722	0.220379	-2.74452
ILMN_1715223	ubiquinol-cytochrome c reductase, complex III subunit X	UQCR10	29796	0.0985607	7.45709	2.77213	0.00896919	0.220379	-2.74471
ILMN_1756899				0.0959094	7.18111	2.77209	0.00897019	0.220379	-2.74481
ILMN_1758899				0.0841198	7.34396	2.77194	0.00897338	0.220379	-2.74512
ILMN_1715583	block of proliferation 1	BOP1	23246	-0.218807	9.35751	-2.7717	0.00897887	0.220403	-2.74566
ILMN_1727644	protein arginine methyltransferase 3	PRMT3	10196	-0.125807	7.62906	-2.77087	0.00899742	0.220603	-2.74747
ILMN_1733221				0.350334	9.62581	2.77084	0.00899807	0.220603	-2.74754
ILMN_1712522	carcinoembryonic antigen related cell adhesion molecule 6	CEACAM6	4680	0.522108	7.72513	2.77065	0.00900245	0.220603	-2.74796
ILMN_1761844	zinc finger CCHC-type containing 17	ZCCHC17	51538	0.242121	8.89384	2.77053	0.00900513	0.220603	-2.74823
ILMN_1710829				0.0848585	7.23292	2.7702	0.0090125	0.220672	-2.74895
ILMN_1752455	dedicator of cytokinesis 5	DOCK5	80005	0.317876	8.57874	2.7695	0.00902819	0.220946	-2.75048
ILMN_1686116	thrombospondin 1	THBS1	7057	0.476401	8.09349	2.7686	0.00904844	0.22133	-2.75245
ILMN_1690259	ribonucleic acid export 1	RAE1	8480	-0.171677	7.95229	-2.76726	0.00907895	0.221965	-2.75541
ILMN_1658327	bromodomain adjacent to zinc finger domain 1A	BAZ1A	11177	0.201242	8.336	2.76617	0.00910349	0.222453	-2.75778
ILMN_1893395	uncharacterized LOC102725068	LOC102725068	102725068	-0.115542	7.62647	-2.7657	0.00911422	0.222597	-2.75882
ILMN_1685237				-0.204406	9.06828	-2.76551	0.00911852	0.222597	-2.75923
ILMN_1683883	aminoacylase 1	ACY1	95	-0.151963	8.00283	-2.76531	0.00912317	0.222599	-2.75968
ILMN_1758658	Fas associated via death domain	FADD	8772	0.299485	9.41811	2.76452	0.00914108	0.222882	-2.7614
ILMN_1820522				-0.0777412	7.29293	-2.7644	0.00914391	0.222882	-2.76168
ILMN_1758371	interleukin 1 receptor type 2	IL1R2	7850	0.415518	8.51005	2.76398	0.00915329	0.222999	-2.76258
[truncated: 46,702 more rows]

## Sheet: CRC - all
Probe ID	Gene.title	Gene.symbol	Gene.ID	logFC	AveExpr	t	P.Value	adj.P.Val	B
201289_at	cysteine rich angiogenic inducer 61	CYR61	3491	5.88505	10.3295	17.9923	5.70234e-15	3.11775e-10	21.2614
209189_at	Fos proto-oncogene, AP-1 transcription factor subunit	FOS	2353	5.24271	11.4627	15.8507	8.35528e-14	2.28412e-09	19.3975
202768_at	FosB proto-oncogene, AP-1 transcription factor subunit	FOSB	2354	6.79022	7.91758	14.2429	7.72611e-13	1.40808e-08	17.7485
201694_s_at	early growth response 1	EGR1	1958	4.06108	11.1792	13.9378	1.20561e-12	1.64792e-08	17.408
210764_s_at	cysteine rich angiogenic inducer 61	CYR61	3491	6.42398	9.39801	13.5169	2.25656e-12	2.46754e-08	16.9226
201041_s_at	dual specificity phosphatase 1	DUSP1	1843	2.63486	13.3494	13.2079	3.61097e-12	3.29049e-08	16.5542
227404_s_at	early growth response 1	EGR1	1958	4.4932	12.5784	11.9559	2.65711e-11	2.07539e-07	14.9516
201466_s_at	Jun proto-oncogene, AP-1 transcription factor subunit	JUN	3725	2.13477	11.1662	10.1521	6.27654e-10	4.28962e-06	12.2966
201693_s_at	early growth response 1	EGR1	1958	3.33253	9.63255	9.7082	1.44757e-09	8.79398e-06	11.5741
223316_at	coiled-coil domain containing 3	CCDC3	83643	4.35051	7.49366	9.53237	2.02912e-09	1.10942e-05	11.2799
220276_at	RERG like	RERGL	79785	4.95426	6.88145	9.13492	4.41633e-09	2.19512e-05	10.5976
209101_at	connective tissue growth factor	CTGF	1490	3.48998	10.8809	8.91886	6.7975e-09	3.09711e-05	10.2166
222162_s_at	ADAM metallopeptidase with thrombospondin type 1 motif 1	ADAMTS1	9510	4.87831	9.1688	8.74862	9.58907e-09	4.03294e-05	9.91136
206577_at	vasoactive intestinal peptide	VIP	7432	5.77971	9.11195	8.62059	1.24519e-08	4.86289e-05	9.67881
225242_s_at	coiled-coil domain containing 80	CCDC80	151887	2.64324	9.73112	8.50241	1.58782e-08	5.78761e-05	9.46187
212099_at	ras homolog family member B	RHOB	388	2.63339	12.0133	8.42059	1.88083e-08	6.42716e-05	9.3104
201464_x_at	Jun proto-oncogene, AP-1 transcription factor subunit	JUN	3725	1.70233	12.4428	8.34492	2.20153e-08	7.08052e-05	9.16936
202340_x_at	nuclear receptor subfamily 4 group A member 1	NR4A1	3164	4.20195	8.54031	8.26069	2.6255e-08	7.95084e-05	9.01133
223122_s_at	secreted frizzled related protein 2	SFRP2	6423	5.79137	7.68273	8.23637	2.76298e-08	7.95084e-05	8.96548
209612_s_at	alcohol dehydrogenase 1B (class I), beta polypeptide	ADH1B	125	2.71731	11.2902	8.20157	2.97266e-08	8.12652e-05	8.89973
201531_at	ZFP36 ring finger protein	ZFP36	7538	1.955	12.2938	7.90258	5.61054e-08	0.000146074	8.32692
209613_s_at	alcohol dehydrogenase 1B (class I), beta polypeptide	ADH1B	125	2.77837	10.9215	7.78194	7.2742e-08	0.00018078	8.09179
202291_s_at	matrix Gla protein	MGP	4256	3.15161	10.8102	7.72512	8.22607e-08	0.000195548	7.98026
201150_s_at	TIMP metallopeptidase inhibitor 3	TIMP3	7078	2.85111	10.8371	7.61734	1.03996e-07	0.000233958	7.7673
222486_s_at	ADAM metallopeptidase with thrombospondin type 1 motif 1	ADAMTS1	9510	3.79948	7.47567	7.6044	1.06976e-07	0.000233958	7.74161
200974_at	actin, alpha 2, smooth muscle, aorta	ACTA2	59	3.0082	13.5818	7.45873	1.47259e-07	0.000309668	7.45062
222722_at	osteoglycin	OGN	4969	3.30951	9.69607	7.4296	1.5703e-07	0.000315811	7.39202
232887_at	phosphoinositide interacting regulator of transient receptor potential channels	PIRT	644139	3.48553	7.06873	7.41624	1.61732e-07	0.000315811	7.36511
204955_at	sushi repeat containing protein, X-linked	SRPX	8406	2.35444	10.318	7.35878	1.83662e-07	0.000346267	7.24904
216834_at	regulator of G-protein signaling 1	RGS1	5996	3.62861	10.759	7.32609	1.97481e-07	0.000359909	7.18277
201387_s_at	ubiquitin C-terminal hydrolase L1	UCHL1	7345	3.79323	8.62461	7.26386	2.26813e-07	0.000392558	7.05616
218541_s_at	chromosome 8 open reading frame 4	C8orf4	56892	2.17853	10.2598	7.25808	2.29755e-07	0.000392558	7.04437
1555847_a_at	microRNA 24-2///microRNA 23a///uncharacterized LOC284454	MIR24-2///MIR23A///LOC284454	407013///407010///284454	1.63303	9.57001	7.19187	2.66391e-07	0.000430767	6.90895
1554375_a_at	nuclear receptor subfamily 1 group H member 4	NR1H4	9971	-2.99384	8.07749	-7.18526	2.70361e-07	0.000430767	6.89541
210139_s_at	peripheral myelin protein 22	PMP22	5376	2.17199	11.8983	7.17644	2.75754e-07	0.000430767	6.87731
37028_at	protein phosphatase 1 regulatory subunit 15A	PPP1R15A	23645	1.64858	9.78155	7.14118	2.98453e-07	0.000453276	6.80483
205100_at	glutamine-fructose-6-phosphate transaminase 2	GFPT2	9945	2.92536	6.73029	7.11843	3.14105e-07	0.000464154	6.75797
213068_at	dermatopontin	DPT	1805	2.8332	9.06553	7.08627	3.37681e-07	0.00048586	6.6916
228186_s_at	R-spondin 3	RSPO3	84870	2.7684	8.9926	7.07304	3.47899e-07	0.000487727	6.66425
214240_at	galanin and GMAP prepropeptide	GAL	51083	3.25467	7.81347	7.05385	3.63293e-07	0.000488485	6.62452
208763_s_at	TSC22 domain family member 3	TSC22D3	1831	2.22713	11.1601	7.05019	3.66308e-07	0.000488485	6.61693
218876_at	tubulin polymerization promoting protein family member 3	TPPP3	51673	3.0564	7.17095	7.01871	3.93305e-07	0.000507987	6.55165
229822_at	parvin beta	PARVB	29780	2.81038	6.00241	7.00314	4.0741e-07	0.000507987	6.51929
211959_at	insulin like growth factor binding protein 5	IGFBP5	3488	2.90949	11.7052	7.00163	4.08806e-07	0.000507987	6.51615
202992_at	complement component 7	C7	730	2.76531	9.87058	6.91575	4.96765e-07	0.000591458	6.33703
218625_at	neuritin 1	NRN1	51299	1.74974	8.52694	6.91499	4.97615e-07	0.000591458	6.33546
204938_s_at	phospholamban	PLN	5350	5.30651	7.46114	6.90214	5.12384e-07	0.000596055	6.30855
228854_at				3.71965	8.99682	6.88889	5.28084e-07	0.00060152	6.28079
205547_s_at	transgelin	TAGLN	6876	3.60055	12.279	6.81636	6.23166e-07	0.000695339	6.12837
208131_s_at	prostaglandin I2 (prostacyclin) synthase	PTGIS	5740	2.74305	9.06475	6.80735	6.36145e-07	0.000695625	6.10939
206093_x_at	tenascin XB///tenascin XA (pseudogene)	TNXB///TNXA	7148///7146	2.12602	10.1154	6.77055	6.92097e-07	0.000741969	6.03171
228750_at	collagen type XIV alpha 1 chain	COL14A1	7373	2.15051	9.04957	6.69314	8.26845e-07	0.00086938	5.86766
213451_x_at	tenascin XB///tenascin XA (pseudogene)	TNXB///TNXA	7148///7146	2.21219	10.0232	6.67155	8.69012e-07	0.000896476	5.82176
227826_s_at	sorbin and SH3 domain containing 2	SORBS2	8470	3.99626	10.1171	6.63058	9.55203e-07	0.000967143	5.73445
202766_s_at	fibrillin 1	FBN1	2200	1.70629	10.2553	6.6178	9.83847e-07	0.000978033	5.70716
209763_at	chordin like 1	CHRDL1	91851	3.00174	10.0629	6.6034	1.01717e-06	0.000981957	5.6764
230087_at	proline rich membrane anchor 1	PRIMA1	145270	2.4534	9.25439	6.60058	1.02381e-06	0.000981957	5.67038
209159_s_at	NDRG family member 4	NDRG4	65009	3.04695	6.5481	6.59311	1.04167e-06	0.000981957	5.6544
204472_at	GTP binding protein overexpressed in skeletal muscle	GEM	2669	2.51691	10.1787	6.5695	1.10026e-06	0.000997675	5.60384
202988_s_at	regulator of G-protein signaling 1	RGS1	5996	3.48661	8.73883	6.55398	1.14057e-06	0.000997675	5.57058
227099_s_at	chromosome 11 open reading frame 96	C11orf96	387763	2.22363	11.2476	6.54393	1.16748e-06	0.000997675	5.54902
203980_at	fatty acid binding protein 4	FABP4	2167	3.71907	8.72077	6.54101	1.17541e-06	0.000997675	5.54276
222774_s_at	neuropilin and tolloid like 2	NETO2	81831	-1.93732	9.16913	-6.53686	1.1868e-06	0.000997675	5.53385
219371_s_at	Kruppel like factor 2	KLF2	10365	1.80783	10.5682	6.5357	1.19001e-06	0.000997675	5.53134
204457_s_at	growth arrest specific 1	GAS1	2619	3.55945	7.93914	6.53352	1.19603e-06	0.000997675	5.52668
209335_at	decorin	DCN	1634	1.97015	10.4871	6.5264	1.21598e-06	0.000997675	5.51139
209118_s_at	tubulin alpha 1a	TUBA1A	7846	2.59035	12.4763	6.52143	1.2301e-06	0.000997675	5.50071
201893_x_at	decorin	DCN	1634	2.08096	13.0227	6.5177	1.24082e-06	0.000997675	5.49268
211998_at	microRNA 4738///H3 histone, family 3B///H3 histone, family 3A	MIR4738///H3F3B///H3F3A	100616282///3021///3020	1.27893	10.5244	6.50671	1.27295e-06	0.00100867	5.46904
224560_at	TIMP metallopeptidase inhibitor 2	TIMP2	7077	1.73823	11.0177	6.4789	1.35805e-06	0.0010469	5.40917
204223_at	proline and arginine rich end leucine rich repeat protein	PRELP	5549	2.32563	8.66987	6.47744	1.36267e-06	0.0010469	5.40602
204939_s_at	phospholamban	PLN	5350	4.99687	9.54882	6.46784	1.3935e-06	0.0010469	5.38532
228802_at	RNA binding protein with multiple splicing 2	RBPMS2	348093	4.11365	7.10226	6.46653	1.39778e-06	0.0010469	5.38248
209006_s_at	arginine and serine rich protein 1	RSRP1	57035	-1.91899	9.56045	-6.45935	1.42136e-06	0.00105017	5.367
201540_at	four and a half LIM domains 1	FHL1	2273	2.4961	12.8557	6.4195	1.55988e-06	0.00112787	5.2809
223121_s_at	secreted frizzled related protein 2	SFRP2	6423	4.28525	6.49384	6.41734	1.56778e-06	0.00112787	5.27623
227827_at	sorbin and SH3 domain containing 2	SORBS2	8470	3.77231	10.1432	6.40365	1.61878e-06	0.0011411	5.24658
216333_x_at	tenascin XB///tenascin XA (pseudogene)	TNXB///TNXA	7148///7146	2.1868	10.0313	6.40124	1.6279e-06	0.0011411	5.24138
202581_at	heat shock protein family A (Hsp70) member 1B///heat shock protein family A (Hsp70) member 1A	HSPA1B///HSPA1A	3304///3303	-1.66204	9.93116	-6.38852	1.67709e-06	0.0011607	5.2138
203083_at	thrombospondin 2	THBS2	7058	3.89657	7.48171	6.38133	1.70553e-06	0.00116562	5.19822
226282_at	protein tyrosine phosphatase, non-receptor type 14	PTPN14	5784	3.05583	8.40816	6.36281	1.78116e-06	0.00120228	5.15802
200665_s_at	secreted protein acidic and cysteine rich	SPARC	6678	1.45149	11.5553	6.34469	1.85841e-06	0.00123913	5.11867
212865_s_at	collagen type XIV alpha 1 chain	COL14A1	7373	2.279	9.65221	6.31774	1.97977e-06	0.00130414	5.06003
201497_x_at	myosin heavy chain 11	MYH11	4629	3.19416	13.0689	6.28754	2.12538e-06	0.0013834	4.99421
206227_at	cartilage intermediate layer protein	CILP	8483	2.14579	8.38541	6.27968	2.16504e-06	0.00139263	4.97706
202234_s_at	solute carrier family 16 member 1	SLC16A1	6566	-1.39453	9.92613	-6.264	2.24643e-06	0.00140904	4.94283
218468_s_at	gremlin 1, DAN family BMP antagonist	GREM1	26585	2.97649	10.106	6.26398	2.24653e-06	0.00140904	4.94279
202081_at	immediate early response 2	IER2	9592	1.0843	12.5175	6.25997	2.26786e-06	0.00140904	4.93402
202994_s_at	fibulin 1	FBLN1	2192	2.32698	10.5311	6.24119	2.37044e-06	0.0014438	4.89297
203088_at	fibulin 5	FBLN5	10516	1.72855	9.30453	6.24009	2.37663e-06	0.0014438	4.89055
200986_at	serpin family G member 1	SERPING1	710	1.55571	10.3039	6.22993	2.4342e-06	0.00145639	4.86834
202403_s_at	collagen type I alpha 2 chain	COL1A2	1278	1.65412	12.9293	6.22708	2.45063e-06	0.00145639	4.8621
203130_s_at	kinesin family member 5C	KIF5C	3800	2.3274	8.24928	6.17546	2.76838e-06	0.00162754	4.7489
209687_at	C-X-C motif chemokine ligand 12	CXCL12	6387	2.20713	11.7598	6.16933	2.80878e-06	0.00163373	4.73545
201185_at	HtrA serine peptidase 1	HTRA1	5654	1.57926	9.99881	6.16413	2.84358e-06	0.00163656	4.72401
221031_s_at	apolipoprotein L domain containing 1	APOLD1	81575	3.05984	8.69122	6.14288	2.99026e-06	0.00170304	4.67729
225241_at	coiled-coil domain containing 80	CCDC80	151887	2.62826	8.09789	6.11871	3.16656e-06	0.00174773	4.62406
211071_s_at	myeloid/lymphoid or mixed-lineage leukemia; translocated to, 11	MLLT11	10962	2.73711	9.20264	6.11861	3.1673e-06	0.00174773	4.62385
231579_s_at	TIMP metallopeptidase inhibitor 2	TIMP2	7077	1.78907	12.3029	6.1163	3.18469e-06	0.00174773	4.61876
227530_at	A-kinase anchoring protein 12	AKAP12	9590	2.7373	9.35897	6.11473	3.19658e-06	0.00174773	4.61529
219778_at	zinc finger protein, FOG family member 2	ZFPM2	23414	2.24706	7.79439	6.09146	3.37803e-06	0.00182865	4.56398
218469_at	gremlin 1, DAN family BMP antagonist	GREM1	26585	2.60859	10.6027	6.07969	3.47376e-06	0.00183768	4.538
203186_s_at	S100 calcium binding protein A4	S100A4	6275	1.8756	11.5919	6.07888	3.48045e-06	0.00183768	4.53621
229230_at	solute carrier family 51 alpha subunit	SLC51A	200931	-4.50174	9.41631	-6.07706	3.49554e-06	0.00183768	4.53219
225720_at	synaptopodin 2	SYNPO2	171024	4.02805	10.3542	6.0717	3.54038e-06	0.00183894	4.52034
201473_at	JunB proto-oncogene, AP-1 transcription factor subunit	JUNB	3726	1.49382	10.8421	6.06875	3.56521e-06	0.00183894	4.51384
232570_s_at	ADAM metallopeptidase domain 33	ADAM33	80332	2.88138	6.17916	6.06159	3.62642e-06	0.00185066	4.49801
204754_at	HLF, PAR bZIP transcription factor	HLF	3131	3.36449	7.2651	6.05822	3.65562e-06	0.00185066	4.49056
211896_s_at	decorin	DCN	1634	2.0794	11.9839	6.05125	3.71674e-06	0.00185158	4.47514
202192_s_at	growth arrest specific 7	GAS7	8522	1.37766	9.65127	6.0503	3.72516e-06	0.00185158	4.47303
204135_at	filamin A interacting protein 1 like	FILIP1L	11259	1.87396	10.5409	6.03724	3.84269e-06	0.00189121	4.44414
1554966_a_at	filamin A interacting protein 1 like	FILIP1L	11259	2.12731	9.87079	6.03351	3.87696e-06	0.00189121	4.43589
221748_s_at	tensin 1	TNS1	7145	2.76728	11.5252	6.03009	3.90867e-06	0.00189121	4.42831
222943_at	glucosylceramidase beta 3 (gene/pseudogene)	GBA3	57733	-2.22802	9.60382	-6.02637	3.94341e-06	0.00189128	4.42008
201162_at	insulin like growth factor binding protein 7	IGFBP7	3490	1.8193	12.4698	6.01406	4.06073e-06	0.00192009	4.39281
208782_at	follistatin like 1	FSTL1	11167	1.8077	12.0616	6.01272	4.07372e-06	0.00192009	4.38983
233011_at	annexin A1	ANXA1	301	2.90408	5.45406	5.99794	4.21981e-06	0.00192968	4.35705
228063_s_at	nucleosome assembly protein 1 like 5	NAP1L5	266812	1.99889	8.18567	5.99757	4.22357e-06	0.00192968	4.35623
201147_s_at	TIMP metallopeptidase inhibitor 3	TIMP3	7078	2.03075	8.58253	5.9902	4.29844e-06	0.00192968	4.33988
205902_at	potassium calcium-activated channel subfamily N member 3	KCNN3	3782	3.39552	6.11711	5.98978	4.30274e-06	0.00192968	4.33895
226432_at	ethanolamine kinase 1	ETNK1	55500	-1.72912	10.3842	-5.98604	4.34132e-06	0.00192968	4.33064
202920_at	ankyrin 2, neuronal	ANK2	287	2.14532	9.92782	5.98468	4.35543e-06	0.00192968	4.32762
226281_at	delta/notch like EGF repeat containing	DNER	92737	2.40927	7.05797	5.98347	4.36803e-06	0.00192968	4.32493
226856_at	TMEM110-MUSTN1 readthrough///musculoskeletal, embryonic nuclear protein 1///transmembrane protein 110	TMEM110-MUSTN1///MUSTN1///TMEM110	100526772///389125///375346	3.13539	8.09164	5.97961	4.40837e-06	0.00192968	4.31638
208791_at	clusterin	CLU	1191	2.8934	11.1892	5.97583	4.4484e-06	0.00192968	4.30796
220786_s_at	solute carrier family 38 member 4	SLC38A4	55089	-2.8772	8.01149	-5.96936	4.51759e-06	0.00192968	4.2936
202014_at	protein phosphatase 1 regulatory subunit 15A	PPP1R15A	23645	1.48073	9.05315	5.96477	4.56735e-06	0.00192968	4.2834
217967_s_at	family with sequence similarity 129 member A	FAM129A	116496	2.60296	10.8457	5.96469	4.56821e-06	0.00192968	4.28323
212977_at	atypical chemokine receptor 3	ACKR3	57007	1.92315	9.01219	5.96257	4.59139e-06	0.00192968	4.27852
204722_at	sodium voltage-gated channel beta subunit 3	SCN3B	55800	3.18718	5.37932	5.96152	4.60295e-06	0.00192968	4.27618
205168_at	discoidin domain receptor tyrosine kinase 2	DDR2	4921	2.01372	9.24445	5.95966	4.62348e-06	0.00192968	4.27204
209074_s_at	family with sequence similarity 107 member A	FAM107A	11170	1.84686	9.45417	5.95545	4.67019e-06	0.00193441	4.26268
1555630_a_at	nine-amino acid residue-repeats///RAB34, member RAS oncogene family	NARR///RAB34	100861437///83871	1.79681	9.41305	5.95158	4.71349e-06	0.00193767	4.25409
201012_at	annexin A1	ANXA1	301	1.9543	11.0725	5.94212	4.82134e-06	0.00196721	4.23303
205697_at	secretagogin, EF-hand calcium binding protein	SCGN	10590	3.2266	8.26816	5.93576	4.8952e-06	0.00198256	4.21887
227265_at	fibrinogen like 2	FGL2	10875	1.39304	11.8385	5.93266	4.93159e-06	0.00198261	4.21198
204749_at	nucleosome assembly protein 1 like 3	NAP1L3	4675	3.29479	7.09765	5.91612	5.13066e-06	0.00202451	4.17513
1555724_s_at	transgelin	TAGLN	6876	3.72122	11.7389	5.91528	5.14092e-06	0.00202451	4.17327
201426_s_at	vimentin	VIM	7431	1.61937	13.6393	5.9148	5.14691e-06	0.00202451	4.17219
204465_s_at	internexin neuronal intermediate filament protein alpha	INA	9118	3.05541	6.78119	5.90985	5.20823e-06	0.002034	4.16116
205883_at	zinc finger and BTB domain containing 16	ZBTB16	7704	2.05235	8.89813	5.89035	5.45711e-06	0.00211608	4.11768
213524_s_at	G0/G1 switch 2	G0S2	50486	1.11738	9.14015	5.87787	5.62283e-06	0.00214136	4.08982
209291_at	inhibitor of DNA binding 4, HLH protein	ID4	3400	1.97272	10.0207	5.87774	5.62457e-06	0.00214136	4.08953
209087_x_at	melanoma cell adhesion molecule	MCAM	4162	2.23795	9.69715	5.87661	5.6398e-06	0.00214136	4.08701
206637_at	purinergic receptor P2Y14	P2RY14	9934	1.81683	9.82682	5.85905	5.88233e-06	0.00221804	4.04779
201141_at	glycoprotein nmb	GPNMB	10457	1.9253	11.4042	5.85289	5.96987e-06	0.00223564	4.03402
228202_at				3.7566	8.96979	5.84911	6.02433e-06	0.00224068	4.02556
212509_s_at	matrix remodeling associated 7	MXRA7	439921	2.34866	11.9642	5.84012	6.15579e-06	0.00227411	4.00545
227762_at				2.88123	8.66925	5.82805	6.33684e-06	0.00232528	3.97843
227061_at	long intergenic non-protein coding RNA 1279	LINC01279	100506621	3.37832	8.44268	5.81322	6.5667e-06	0.00238258	3.94522
210653_s_at	branched chain keto acid dehydrogenase E1 subunit beta	BCKDHB	594	-1.74913	8.76815	-5.81237	6.58014e-06	0.00238258	3.94332
231773_at	angiopoietin like 1	ANGPTL1	9068	3.34234	8.36175	5.80579	6.68495e-06	0.0024046	3.92859
226071_at	ADAMTS like 4	ADAMTSL4	54507	2.12856	7.24146	5.80303	6.72956e-06	0.00240483	3.92239
204035_at	secretogranin II	SCG2	7857	2.10994	8.63981	5.78192	7.07997e-06	0.00251362	3.87507
203999_at	synaptotagmin 1	SYT1	6857	2.44415	8.29574	5.77815	7.14464e-06	0.00252021	3.86659
211813_x_at	decorin	DCN	1634	1.9857	12.2986	5.76526	7.36981e-06	0.0025617	3.83766
225895_at	synaptopodin 2	SYNPO2	171024	3.40726	11.4856	5.76151	7.43661e-06	0.0025617	3.82924
225442_at	discoidin domain receptor tyrosine kinase 2	DDR2	4921	2.07657	10.1004	5.75926	7.47702e-06	0.0025617	3.82419
219087_at	asporin	ASPN	54829	2.50625	10.1245	5.75709	7.51628e-06	0.0025617	3.81931
212097_at	caveolin 1	CAV1	857	2.22015	12.0625	5.75167	7.61509e-06	0.0025617	3.80713
238073_at	ELAV like neuron-specific RNA binding protein 4	ELAVL4	1996	3.05087	7.24674	5.7513	7.62183e-06	0.0025617	3.8063
202995_s_at	fibulin 1	FBLN1	2192	2.31308	10.0282	5.75121	7.62338e-06	0.0025617	3.80611
222453_at	cytochrome b reductase 1	CYBRD1	79901	1.56534	11.3106	5.75047	7.63709e-06	0.0025617	3.80444
209758_s_at	microfibrillar associated protein 5	MFAP5	8076	2.27081	8.8239	5.73929	7.84562e-06	0.0026156	3.77931
213847_at	peripherin	PRPH	5630	3.2598	7.82356	5.73422	7.94212e-06	0.00263173	3.76791
220037_s_at	lymphatic vessel endothelial hyaluronan receptor 1	LYVE1	10894	2.45053	7.60377	5.73137	7.99693e-06	0.00263393	3.7615
225665_at	sterile alpha motif and leucine zipper containing kinase AZK	ZAK	51776	2.51887	10.67	5.72011	8.21703e-06	0.00268464	3.73617
213069_at	heart development protein with EGF like domains 1	HEG1	57493	1.3102	10.067	5.7185	8.2491e-06	0.00268464	3.73254
213071_at	dermatopontin	DPT	1805	2.62618	9.23339	5.7083	8.45458e-06	0.00272566	3.70958
235094_at				1.85114	9.74978	5.70731	8.47486e-06	0.00272566	3.70735
226625_at	transforming growth factor beta receptor 3	TGFBR3	7049	1.99248	10.303	5.70115	8.60174e-06	0.00275029	3.69349
1555105_a_at	MIER1 transcriptional regulator	MIER1	57708	-1.12551	8.76682	-5.6983	8.66132e-06	0.00275324	3.68705
202404_s_at	collagen type I alpha 2 chain	COL1A2	1278	1.42739	11.1706	5.69002	8.83625e-06	0.00279261	3.66839
203910_at	Rho GTPase activating protein 29	ARHGAP29	9411	1.59561	9.60698	5.66183	9.45917e-06	0.00295836	3.60482
206340_at	nuclear receptor subfamily 1 group H member 4	NR1H4	9971	-2.60941	8.62019	-5.6614	9.46891e-06	0.00295836	3.60386
207251_at	meprin A subunit beta	MEP1B	4225	-3.21454	8.07816	-5.6554	9.60736e-06	0.00297061	3.59031
208789_at	polymerase I and transcript release factor	PTRF	284119	2.27721	10.2587	5.65294	9.66468e-06	0.00297061	3.58476
208792_s_at	clusterin	CLU	1191	2.44556	11.0139	5.65267	9.67111e-06	0.00297061	3.58414
202672_s_at	activating transcription factor 3	ATF3	467	2.36313	10.7272	5.63886	9.99974e-06	0.00305439	3.55295
226895_at	nuclear factor I C	NFIC	4782	1.63356	11.4891	5.63158	1.01776e-05	0.00309143	3.5365
203238_s_at	notch 3	NOTCH3	4854	1.67538	9.29408	5.6287	1.02487e-05	0.00309585	3.52999
202388_at	regulator of G-protein signaling 2	RGS2	5997	2.30872	11.2695	5.62575	1.03222e-05	0.00310092	3.52332
218332_at	brain expressed X-linked 1	BEX1	55859	2.68046	8.0047	5.62307	1.03894e-05	0.00310369	3.51727
200762_at	dihydropyrimidinase like 2	DPYSL2	1808	1.45252	11.1294	5.62087	1.0445e-05	0.00310369	3.51229
210299_s_at	four and a half LIM domains 1	FHL1	2273	2.89907	11.0434	5.61608	1.05667e-05	0.00312287	3.50147
204570_at	cytochrome c oxidase subunit 7A1	COX7A1	1346	1.85308	9.46868	5.61056	1.0709e-05	0.00314792	3.48898
213001_at	angiopoietin like 2	ANGPTL2	23452	1.63177	9.02075	5.60561	1.08382e-05	0.00316887	3.47779
212667_at	secreted protein acidic and cysteine rich	SPARC	6678	1.468	10.9743	5.6025	1.09201e-05	0.00316999	3.47076
203562_at	fasciculation and elongation protein zeta 1	FEZ1	9638	2.00071	9.04598	5.60108	1.0958e-05	0.00316999	3.46752
219295_s_at	procollagen C-endopeptidase enhancer 2	PCOLCE2	26577	1.69185	7.80126	5.59352	1.11605e-05	0.00321159	3.45042
205612_at	multimerin 1	MMRN1	22915	3.01217	6.93453	5.59023	1.12498e-05	0.00322034	3.44298
214023_x_at	tubulin beta 2B class IIb	TUBB2B	347733	2.98281	7.35642	5.58177	1.14832e-05	0.00327002	3.42381
231897_at	prostaglandin reductase 1	PTGR1	22949	-1.45322	10.6585	-5.56754	1.18864e-05	0.0033673	3.39158
218736_s_at	palmdelphin	PALMD	54873	2.38125	7.8208	5.55962	1.21171e-05	0.00341497	3.37362
202274_at	actin, gamma 2, smooth muscle, enteric	ACTG2	72	3.43299	11.9409	5.55662	1.22059e-05	0.00342039	3.36681
228335_at	claudin 11	CLDN11	5010	3.15435	6.0037	5.55474	1.22615e-05	0.00342039	3.36256
226751_at	cannabinoid receptor interacting protein 1	CNRIP1	25927	1.62013	9.63422	5.53547	1.28491e-05	0.00356369	3.31884
202336_s_at	peptidylglycine alpha-amidating monooxygenase	PAM	5066	1.48283	12.1627	5.53276	1.29339e-05	0.00356369	3.3127
213281_at	Jun proto-oncogene, AP-1 transcription factor subunit	JUN	3725	1.28282	9.40346	5.52915	1.30478e-05	0.00356369	3.3045
205428_s_at	calbindin 2	CALB2	794	2.41398	8.4055	5.52882	1.30585e-05	0.00356369	3.30374
205384_at	FXYD domain containing ion transport regulator 1	FXYD1	5348	1.79784	9.20629	5.52748	1.31011e-05	0.00356369	3.3007
212501_at	CCAAT/enhancer binding protein beta	CEBPB	1051	0.933203	11.657	5.52367	1.3223e-05	0.00357906	3.29204
226103_at	nexilin F-actin binding protein	NEXN	91624	3.02466	8.76628	5.52075	1.33172e-05	0.00358067	3.28542
214651_s_at	HOXA10-HOXA9 readthrough///microRNA 196b///homeobox A9	HOXA10-HOXA9///MIR196B///HOXA9	100534589///442920///3205	-1.16973	10.3616	-5.51943	1.336e-05	0.00358067	3.28242
237033_at	family with sequence similarity 159 member A	FAM159A	348378	2.5673	5.34742	5.51657	1.34532e-05	0.00358299	3.27592
228224_at	proline and arginine rich end leucine rich repeat protein	PRELP	5549	2.83571	8.06987	5.51442	1.35237e-05	0.00358299	3.27104
203766_s_at	leiomodin 1	LMOD1	25802	4.05041	9.31147	5.51316	1.35652e-05	0.00358299	3.26817
224339_s_at	angiopoietin like 1	ANGPTL1	9068	3.42035	6.99968	5.50944	1.36882e-05	0.00359064	3.25974
225269_s_at	RNA binding motif single stranded interacting protein 1	RBMS1	5937	1.62662	10.789	5.50832	1.37255e-05	0.00359064	3.2572
238481_at	matrix Gla protein	MGP	4256	2.79938	5.1819	5.49928	1.40308e-05	0.00365301	3.23665
206349_at	leucine rich glioma inactivated 1	LGI1	9211	3.8466	5.89399	5.4946	1.41914e-05	0.00366766	3.22601
203951_at	calponin 1	CNN1	1264	3.84951	10.4448	5.49374	1.42212e-05	0.00366766	3.22405
212494_at	tensin 2	TNS2	23371	1.59999	9.08205	5.48886	1.43911e-05	0.00369405	3.21295
211340_s_at	microRNA 6756///melanoma cell adhesion molecule	MIR6756///MCAM	102465453///4162	1.90721	10.2645	5.48543	1.45118e-05	0.00370638	3.20515
212372_at	myosin, heavy chain 10, non-muscle	MYH10	4628	1.55877	9.80064	5.48365	1.45747e-05	0.00370638	3.20111
202191_s_at	growth arrest specific 7	GAS7	8522	1.45445	9.04568	5.47591	1.48521e-05	0.00375945	3.18349
243864_at	coiled-coil domain containing 80	CCDC80	151887	2.55882	6.63949	5.46841	1.51257e-05	0.00381104	3.16643
200859_x_at	filamin A	FLNA	2316	2.50348	11.252	5.46263	1.534e-05	0.00383565	3.15328
228333_at	zinc finger E-box binding homeobox 2	ZEB2	9839	1.41195	8.84214	5.462	1.53636e-05	0.00383565	3.15184
201058_s_at	myosin light chain 9	MYL9	10398	3.5925	10.6639	5.46009	1.54354e-05	0.00383605	3.14749
209031_at	cell adhesion molecule 1	CADM1	23705	1.44456	9.35748	5.45523	1.56193e-05	0.00383702	3.13642
210221_at	cholinergic receptor nicotinic alpha 3 subunit	CHRNA3	1136	2.32438	8.17405	5.45276	1.57136e-05	0.00383702	3.13079
204621_s_at	nuclear receptor subfamily 4 group A member 2	NR4A2	4929	2.33753	8.312	5.45239	1.57278e-05	0.00383702	3.12995
207266_x_at	RNA binding motif single stranded interacting protein 1	RBMS1	5937	1.8312	9.80225	5.45189	1.57468e-05	0.00383702	3.12882
203887_s_at	thrombomodulin	THBD	7056	1.88258	8.66045	5.45076	1.57902e-05	0.00383702	3.12625
216033_s_at	FYN proto-oncogene, Src family tyrosine kinase	FYN	2534	1.56828	9.53438	5.43555	1.63867e-05	0.003948	3.09159
201163_s_at	insulin like growth factor binding protein 7	IGFBP7	3490	1.50428	12.8744	5.43543	1.63913e-05	0.003948	3.09133
209283_at	crystallin alpha B	CRYAB	1410	2.75555	9.71093	5.43242	1.65122e-05	0.00395967	3.08446
204471_at	growth associated protein 43	GAP43	2596	3.22077	7.35028	5.43016	1.66033e-05	0.00396413	3.07932
226216_at	insulin receptor	INSR	3643	-1.14354	9.24738	-5.42289	1.69004e-05	0.00401753	3.06273
226517_at	branched chain amino acid transaminase 1	BCAT1	586	2.3088	8.32953	5.4185	1.70826e-05	0.00404326	3.05271
216598_s_at	C-C motif chemokine ligand 2	CCL2	6347	2.43691	9.57007	5.41135	1.73829e-05	0.00409659	3.03642
203335_at	phytanoyl-CoA 2-hydroxylase	PHYH	5264	-1.18994	11.7398	-5.40658	1.75866e-05	0.00409714	3.02553
209250_at	delta 4-desaturase, sphingolipid 1	DEGS1	8560	1.58849	10.8423	5.4055	1.76328e-05	0.00409714	3.02308
227235_at	guanylate cyclase 1 soluble subunit alpha	GUCY1A3	2982	2.67178	9.30489	5.40453	1.76747e-05	0.00409714	3.02086
204622_x_at	nuclear receptor subfamily 4 group A member 2	NR4A2	4929	1.98484	8.68862	5.40429	1.7685e-05	0.00409714	3.02031
206051_at	ELAV like neuron-specific RNA binding protein 4	ELAVL4	1996	2.55904	7.22593	5.39244	1.82042e-05	0.00419964	2.99326
218656_s_at	lipoma HMGIC fusion partner	LHFP	10186	1.7232	9.25154	5.38398	1.85844e-05	0.00426737	2.97393
209568_s_at	ral guanine nucleotide dissociation stimulator like 1	RGL1	23179	1.01153	9.96298	5.38245	1.86539e-05	0.00426737	2.97044
223475_at	cysteine rich secretory protein LCCL domain containing 1	CRISPLD1	83690	3.15381	6.2789	5.37734	1.88881e-05	0.00429016	2.95878
215870_s_at	phospholipase A2 group V	PLA2G5	5322	3.58056	5.86075	5.37685	1.89104e-05	0.00429016	2.95767
209651_at	transforming growth factor beta 1 induced transcript 1	TGFB1I1	7041	2.16117	10.7894	5.36372	1.95272e-05	0.00440788	2.92766
209656_s_at	transmembrane protein 47	TMEM47	83604	2.00165	10.761	5.36239	1.95906e-05	0.00440788	2.92463
1553167_a_at	Sep (O-phosphoserine) tRNA:Sec (selenocysteine) tRNA synthase	SEPSECS	51091	-1.32094	8.20979	-5.35891	1.97579e-05	0.00441218	2.91668
202376_at	serpin family A member 3	SERPINA3	12	2.92288	8.01888	5.35769	1.98171e-05	0.00441218	2.91388
205110_s_at	fibroblast growth factor 13	FGF13	2258	2.01244	8.74541	5.35644	1.98776e-05	0.00441218	2.91103
205691_at	synaptogyrin 3	SYNGR3	9143	2.26938	7.03131	5.35531	1.99325e-05	0.00441218	2.90845
203817_at	guanylate cyclase 1 soluble subunit beta	GUCY1B3	2983	2.11537	9.60053	5.3475	2.03168e-05	0.00447911	2.89059
218730_s_at	osteoglycin	OGN	4969	3.8751	8.10285	5.34362	2.05107e-05	0.00450224	2.88171
208550_x_at	potassium voltage-gated channel modifier subfamily G member 2	KCNG2	26251	-1.73402	4.70622	-5.34211	2.05864e-05	0.00450224	2.87826
201315_x_at	interferon induced transmembrane protein 2	IFITM2	10581	1.32805	12.5716	5.33829	2.07798e-05	0.00452107	2.86952
215471_s_at	microtubule associated protein 7	MAP7	9053	-1.57143	9.06249	-5.33715	2.08379e-05	0.00452107	2.86691
209067_s_at	heterogeneous nuclear ribonucleoprotein D like	HNRNPDL	9987	1.23806	11.3175	5.33123	2.11415e-05	0.00456882	2.85338
214505_s_at	four and a half LIM domains 1	FHL1	2273	2.51304	10.6074	5.32437	2.14996e-05	0.00462791	2.83767
201931_at	electron transfer flavoprotein alpha subunit	ETFA	2108	-1.13419	12.4622	-5.32093	2.16811e-05	0.00464869	2.82981
212817_at	DnaJ heat shock protein family (Hsp40) member B5	DNAJB5	25822	2.21855	8.06019	5.31774	2.18513e-05	0.00465779	2.82249
202652_at	amyloid beta precursor protein binding family B member 1	APBB1	322	1.83437	7.44807	5.31694	2.1894e-05	0.00465779	2.82067
204894_s_at	amine oxidase, copper containing 3	AOC3	8639	2.46887	10.3998	5.31497	2.20001e-05	0.00465884	2.81614
210519_s_at	NAD(P)H quinone dehydrogenase 1	NQO1	1728	-1.76784	10.8986	-5.31368	2.20693e-05	0.00465884	2.81321
221747_at	tensin 1	TNS1	7145	2.71102	9.8345	5.30307	2.26505e-05	0.00476314	2.78889
204904_at	gap junction protein alpha 4	GJA4	2701	1.98064	7.80954	5.29798	2.29342e-05	0.00480385	2.77725
203813_s_at	slit guidance ligand 3	SLIT3	6586	2.0079	7.99805	5.29646	2.30198e-05	0.00480385	2.77376
224997_x_at	microRNA 675///H19, imprinted maternally expressed transcript (non-protein coding)	MIR675///H19	100033819///283120	2.19987	6.46989	5.2943	2.31422e-05	0.00481102	2.7688
218648_at	CREB regulated transcription coactivator 3	CRTC3	64784	1.10999	11.1279	5.27774	2.40998e-05	0.00497836	2.73087
201787_at	fibulin 1	FBLN1	2192	2.16079	8.77867	5.27725	2.41292e-05	0.00497836	2.72973
204083_s_at	tropomyosin 2 (beta)	TPM2	7169	3.3595	10.5979	5.27442	2.42966e-05	0.00499406	2.72326
37408_at	mannose receptor C type 2	MRC2	9902	1.0209	10.4741	5.26587	2.48115e-05	0.0050619	2.70364
204823_at	neuron navigator 3	NAV3	89795	2.79194	6.00714	5.26301	2.49858e-05	0.0050619	2.69709
208747_s_at	complement component 1, s subcomponent	C1S	716	1.52558	12.4085	5.26173	2.50648e-05	0.0050619	2.69414
212670_at	elastin	ELN	2006	2.22253	7.10398	5.26088	2.51171e-05	0.0050619	2.69219
206952_at	glucose-6-phosphatase catalytic subunit	G6PC	2538	-2.63665	4.94117	-5.26006	2.51673e-05	0.0050619	2.69032
225673_at	myeloid associated differentiation marker	MYADM	91663	1.61875	11.6615	5.25982	2.51822e-05	0.0050619	2.68977
212843_at	neural cell adhesion molecule 1	NCAM1	4684	1.62108	8.6703	5.25769	2.53139e-05	0.00506973	2.68489
212130_x_at	eukaryotic translation initiation factor 1	EIF1	10209	0.835691	13.7365	5.2529	2.5613e-05	0.00510392	2.6739
227307_at	tetraspanin 18	TSPAN18	90139	2.40865	8.42389	5.25064	2.57552e-05	0.00510392	2.66872
209191_at	tubulin beta 6 class V	TUBB6	84617	2.23624	10.3706	5.2501	2.57897e-05	0.00510392	2.66746
202021_x_at	eukaryotic translation initiation factor 1	EIF1	10209	0.827049	13.7483	5.24831	2.5903e-05	0.00510392	2.66336
218678_at	nestin	NES	10763	1.41464	8.81581	5.24699	2.59867e-05	0.00510392	2.66034
203748_x_at	RNA binding motif single stranded interacting protein 1	RBMS1	5937	1.58252	10.0373	5.24481	2.61264e-05	0.00510392	2.65533
205200_at	exosome component 7///C-type lectin domain family 3 member B	EXOSC7///CLEC3B	23016///7123	1.75187	10.1241	5.24463	2.61381e-05	0.00510392	2.65491
224710_at	nine-amino acid residue-repeats///RAB34, member RAS oncogene family	NARR///RAB34	100861437///83871	1.77171	9.11501	5.24237	2.62832e-05	0.00511401	2.64973
221814_at	adhesion G protein-coupled receptor A2	ADGRA2	25960	1.4388	9.23249	5.24005	2.64332e-05	0.00512494	2.64441
200795_at	SPARC like 1	SPARCL1	8404	1.93918	13.1807	5.23381	2.68411e-05	0.00517777	2.63007
212233_at	microtubule associated protein 1B	MAP1B	4131	1.80098	9.42436	5.23286	2.69035e-05	0.00517777	2.6279
201465_s_at	Jun proto-oncogene, AP-1 transcription factor subunit	JUN	3725	1.66044	9.41601	5.23117	2.70154e-05	0.00517777	2.62402
202508_s_at	synaptosome associated protein 25	SNAP25	6616	3.25783	5.98859	5.23013	2.70844e-05	0.00517777	2.62163
209447_at	spectrin repeat containing nuclear envelope protein 1	SYNE1	23345	1.63648	9.47635	5.22736	2.7269e-05	0.00519488	2.61528
224453_s_at	ethanolamine kinase 1	ETNK1	55500	-3.13306	8.14018	-5.21954	2.77978e-05	0.00527724	2.5973
204940_at	phospholamban	PLN	5350	3.51715	8.49036	5.21801	2.79022e-05	0.00527873	2.59379
220305_at	mitochondrial antiviral signaling protein	MAVS	57506	-0.991831	10.4158	-5.21363	2.82036e-05	0.0053072	2.58374
216963_s_at	growth associated protein 43	GAP43	2596	2.01344	7.74786	5.21301	2.82468e-05	0.0053072	2.58231
222043_at	clusterin	CLU	1191	2.31664	9.54056	5.21036	2.84314e-05	0.00532142	2.57621
228155_at	family with sequence similarity 213 member A	FAM213A	84293	-1.40267	12.1807	-5.20913	2.85172e-05	0.00532142	2.57339
207177_at	prostaglandin F receptor	PTGFR	5737	2.20817	6.11198	5.20346	2.89172e-05	0.00537771	2.56036
202283_at	serpin family F member 1	SERPINF1	5176	1.4049	10.9269	5.19419	2.95827e-05	0.0054732	2.53906
203498_at	regulator of calcineurin 2	RCAN2	10231	1.46915	10.6211	5.19324	2.9652e-05	0.0054732	2.53687
229584_at	leucine rich repeat kinase 2	LRRK2	120892	1.87831	7.81939	5.1909	2.98228e-05	0.0054732	2.5315
211126_s_at	cysteine and glycine rich protein 2	CSRP2	1466	1.32742	9.36314	5.19079	2.98311e-05	0.0054732	2.53124
202686_s_at	AXL receptor tyrosine kinase	AXL	558	1.5091	9.90091	5.18552	3.02199e-05	0.00552201	2.51912
238151_at				2.95159	6.309	5.18445	3.02991e-05	0.00552201	2.51667
202371_at	transcription elongation factor A like 4	TCEAL4	79921	1.47484	10.7177	5.18309	3.04006e-05	0.0055221	2.51354
206755_at	cytochrome P450 family 2 subfamily B member 6	CYP2B6	1555	-2.8509	7.05224	-5.17213	3.12303e-05	0.00563867	2.48834
202409_at	INS-IGF2 readthrough///insulin like growth factor 2	INS-IGF2///IGF2	723961///3481	1.97399	9.23131	5.17189	3.12486e-05	0.00563867	2.48779
229800_at	doublecortin like kinase 1	DCLK1	9201	1.9788	8.23783	5.16955	3.14294e-05	0.00564067	2.48239
203485_at	reticulon 1	RTN1	6252	3.66588	7.91034	5.16856	3.15055e-05	0.00564067	2.48013
221916_at	neurofilament, light polypeptide	NEFL	4747	3.02887	7.10648	5.16774	3.15692e-05	0.00564067	2.47823
204967_at	shroom family member 2	SHROOM2	357	-1.64697	7.62004	-5.16291	3.19466e-05	0.00568951	2.46711
200788_s_at	phosphoprotein enriched in astrocytes 15	PEA15	8682	1.54351	11.8423	5.15225	3.27947e-05	0.00582159	2.44259
37022_at	proline and arginine rich end leucine rich repeat protein	PRELP	5549	1.36597	8.61263	5.14994	3.29818e-05	0.00583586	2.43726
212192_at	potassium channel tetramerization domain containing 12	KCTD12	115207	1.42512	12.2853	5.14857	3.30928e-05	0.00583662	2.43412
227059_at	glypican 6	GPC6	10082	1.69495	9.63573	5.14157	3.36676e-05	0.00591889	2.418
218651_s_at	La ribonucleoprotein domain family member 6	LARP6	55323	1.95534	7.62568	5.13876	3.39009e-05	0.00593065	2.41153
1557938_s_at	polymerase I and transcript release factor	PTRF	284119	2.79763	9.00263	5.13808	3.39574e-05	0.00593065	2.40997
211569_s_at	hydroxyacyl-CoA dehydrogenase	HADH	3033	-1.45741	11.3822	-5.13565	3.41616e-05	0.00593065	2.40436
203059_s_at	3'-phosphoadenosine 5'-phosphosulfate synthase 2	PAPSS2	9060	-1.79839	10.0639	-5.13541	3.41815e-05	0.00593065	2.40382
1556499_s_at	collagen type I alpha 1 chain	COL1A1	1277	1.19863	13.3119	5.13428	3.42768e-05	0.00593065	2.40121
1558796_a_at				2.64455	5.13696	5.12672	3.49206e-05	0.00599911	2.38379
209864_at	frequently rearranged in advanced T-cell lymphomas 2	FRAT2	23401	-1.55669	9.46345	-5.12515	3.50557e-05	0.00599911	2.38018
1560068_a_at	uncharacterized LOC729870	LOC729870	729870	-2.10699	5.72604	-5.12466	3.50974e-05	0.00599911	2.37906
205356_at	ubiquitin specific peptidase 13 (isopeptidase T-3)	USP13	8975	0.962666	9.14686	5.1245	3.51114e-05	0.00599911	2.37869
212419_at	zinc finger CCHC-type containing 24	ZCCHC24	219654	1.54028	9.50435	5.12167	3.53567e-05	0.00600806	2.37217
210222_s_at	reticulon 1	RTN1	6252	2.12226	7.92725	5.12105	3.54105e-05	0.00600806	2.37075
224928_at	SET domain containing lysine methyltransferase 7	SETD7	80854	1.05548	10.7088	5.1201	3.54934e-05	0.00600806	2.36856
213933_at	prostaglandin E receptor 3	PTGER3	5733	3.00247	7.67854	5.11549	3.58986e-05	0.00605788	2.35793
213258_at	tissue factor pathway inhibitor	TFPI	7035	1.66285	9.31159	5.11273	3.61435e-05	0.00608045	2.35157
219059_s_at	lymphatic vessel endothelial hyaluronan receptor 1	LYVE1	10894	2.78738	8.11338	5.10694	3.66623e-05	0.00614881	2.33823
202260_s_at	syntaxin binding protein 1	STXBP1	6812	1.34345	8.92566	5.10229	3.70845e-05	0.0061627	2.32751
225987_at	STEAP4 metalloreductase	STEAP4	79689	1.73654	9.09309	5.10092	3.721e-05	0.0061627	2.32434
221911_at	ETS variant 1	ETV1	2115	2.45998	7.28911	5.10058	3.72411e-05	0.0061627	2.32356
205066_s_at	ectonucleotide pyrophosphatase/phosphodiesterase 1	ENPP1	5167	-1.06114	9.02181	-5.09989	3.73047e-05	0.0061627	2.32196
209242_at	paternally expressed 3	PEG3	5178	2.69274	8.29723	5.09913	3.73741e-05	0.0061627	2.32022
208430_s_at	dystrobrevin alpha	DTNA	1837	2.76055	6.49499	5.09746	3.75286e-05	0.0061627	2.31636
203646_at	ferredoxin 1	FDX1	2230	-1.19275	9.72297	-5.0974	3.75341e-05	0.0061627	2.31622
226084_at	microtubule associated protein 1B	MAP1B	4131	1.97813	9.88446	5.09475	3.77797e-05	0.00617988	2.31012
204675_at	steroid 5 alpha-reductase 1	SRD5A1	6715	-1.22334	9.31853	-5.09383	3.78648e-05	0.00617988	2.30801
226646_at	Kruppel like factor 2	KLF2	10365	1.79264	7.55589	5.07582	3.95828e-05	0.00644104	2.26647
823_at	C-X3-C motif chemokine ligand 1	CX3CL1	6376	1.2194	8.38861	5.06291	4.08622e-05	0.0066295	2.23668
221016_s_at	transcription factor 7 like 1	TCF7L1	83439	1.31755	8.45669	5.05922	4.12354e-05	0.00666674	2.22817
236644_at	ring finger protein 180	RNF180	285671	3.04424	4.36564	5.05787	4.13733e-05	0.00666674	2.22504
224906_at	anoctamin 6	ANO6	196527	1.52966	10.3199	5.05436	4.17322e-05	0.00666674	2.21696
225721_at	synaptopodin 2	SYNPO2	171024	2.79324	11.258	5.0542	4.17486e-05	0.00666674	2.21659
227055_at	methyltransferase like 7B	METTL7B	196410	-2.15648	10.3311	-5.05413	4.17561e-05	0.00666674	2.21642
221565_s_at	calcium homeostasis modulator 2	CALHM2	51063	2.00852	8.3187	5.05331	4.18405e-05	0.00666674	2.21453
219017_at	ethanolamine kinase 1	ETNK1	55500	-2.66856	11.4383	-5.0523	4.19453e-05	0.00666674	2.21219
201522_x_at	SNRPN upstream reading frame///small nuclear ribonucleoprotein polypeptide N	SNURF///SNRPN	8926///6638	1.2276	11.3686	5.04635	4.25652e-05	0.00674565	2.19845
230309_at	betaine--homocysteine S-methyltransferase 2	BHMT2	23743	2.58917	6.12455	5.03984	4.32535e-05	0.00682134	2.18343
204803_s_at	RRAD, Ras related glycolysis inhibitor and calcium channel regulator	RRAD	6236	2.5105	7.06195	5.03948	4.32923e-05	0.00682134	2.18259
209210_s_at	fermitin family member 2	FERMT2	10979	2.31625	10.6311	5.03661	4.3599e-05	0.00682936	2.17598
208978_at	cysteine rich protein 2	CRIP2	1397	2.01284	8.48292	5.0363	4.36327e-05	0.00682936	2.17526
219064_at	inter-alpha-trypsin inhibitor heavy chain family member 5	ITIH5	80760	1.68317	9.88259	5.0342	4.38595e-05	0.00682936	2.1704
225978_at	ribosomal modification protein rimK like family member B	RIMKLB	57494	2.69587	6.16302	5.03364	4.39203e-05	0.00682936	2.16911
231576_at				-2.3613	10.521	-5.0332	4.39677e-05	0.00682936	2.16809
201105_at	galectin 1	LGALS1	3956	1.93387	12.0739	5.03139	4.41645e-05	0.00684049	2.16391
227705_at	transcription elongation factor A like 7	TCEAL7	56849	1.82013	8.1881	5.02721	4.46221e-05	0.00688572	2.15426
207547_s_at	family with sequence similarity 107 member A	FAM107A	11170	1.95291	8.37427	5.02585	4.47718e-05	0.00688572	2.15112
211980_at	collagen type IV alpha 1 chain	COL4A1	1282	1.55692	11.5637	5.02529	4.48343e-05	0.00688572	2.14982
227084_at	dystrobrevin alpha	DTNA	1837	2.16666	8.44073	5.02409	4.49671e-05	0.00688678	2.14705
231766_s_at	collagen type XII alpha 1 chain	COL12A1	1303	2.53965	7.36014	5.02244	4.51503e-05	0.00689551	2.14324
212227_x_at	eukaryotic translation initiation factor 1	EIF1	10209	0.811743	13.9276	5.02111	4.52988e-05	0.00689892	2.14017
203662_s_at	tropomodulin 1	TMOD1	7111	3.3112	6.46137	5.0174	4.57147e-05	0.00694292	2.13161
242727_at	ADP ribosylation factor like GTPase 5B	ARL5B	221079	-1.64686	7.04038	-5.01582	4.58937e-05	0.0069508	2.12795
204428_s_at	lecithin-cholesterol acyltransferase	LCAT	3931	2.16325	5.21768	5.01357	4.61488e-05	0.00697013	2.12276
219167_at	RAS like family 12	RASL12	51285	1.87262	8.60546	5.01126	4.64133e-05	0.00699076	2.11741
204565_at	acyl-CoA thioesterase 13	ACOT13	55856	-0.922833	11.0263	-5.00195	4.74917e-05	0.00713354	2.0959
218087_s_at	sorbin and SH3 domain containing 1	SORBS1	10580	2.68554	10.6066	4.99892	4.78483e-05	0.00715832	2.08889
205923_at	reelin	RELN	5649	1.20338	8.57691	4.99832	4.79185e-05	0.00715832	2.08752
205407_at	reversion inducing cysteine rich protein with kazal motifs	RECK	8434	1.40497	9.00303	4.99345	4.84989e-05	0.0071813	2.07624
205330_at	MN1 proto-oncogene, transcriptional regulator	MN1	4330	2.27865	7.45043	4.99116	4.87741e-05	0.0071813	2.07094
227646_at	early B-cell factor 1	EBF1	1879	1.99785	9.66891	4.99115	4.87746e-05	0.0071813	2.07093
207030_s_at	cysteine and glycine rich protein 2	CSRP2	1466	1.75278	10.1447	4.99114	4.8776e-05	0.0071813	2.07091
223623_at	chromosome 2 open reading frame 40	C2orf40	84417	3.5466	8.50673	4.99088	4.88072e-05	0.0071813	2.07031
225290_at	ethanolamine kinase 1	ETNK1	55500	-1.29367	11.2077	-4.99024	4.88844e-05	0.0071813	2.06883
225710_at	G protein subunit beta 4	GNB4	59345	1.58486	9.77992	4.98864	4.90776e-05	0.0071813	2.06514
238447_at	RNA binding motif single stranded interacting protein 3	RBMS3	27303	1.44813	9.76991	4.98827	4.91231e-05	0.0071813	2.06427
204364_s_at	receptor accessory protein 1	REEP1	65055	2.66859	9.02318	4.98672	4.93112e-05	0.00718958	2.06069
204036_at	lysophosphatidic acid receptor 1	LPAR1	1902	1.00273	11.2111	4.98491	4.95321e-05	0.00720258	2.0565
226047_at	murine retrovirus integration site 1 homolog	MRVI1	10335	2.46626	10.1038	4.98172	4.99231e-05	0.00723279	2.04914
1565784_at	TNK2 antisense RNA 1	TNK2-AS1	100128262	2.20115	5.44461	4.97972	5.01712e-05	0.00723279	2.0445
208908_s_at	calpastatin	CAST	831	-0.860189	11.9981	-4.97947	5.02013e-05	0.00723279	2.04393
211555_s_at	guanylate cyclase 1 soluble subunit beta	GUCY1B3	2983	1.40884	8.34176	4.97893	5.0269e-05	0.00723279	2.04267
213746_s_at	filamin A	FLNA	2316	2.68374	10.6009	4.97443	5.08301e-05	0.00729432	2.03228
232146_at	NADH:ubiquinone oxidoreductase subunit C1	NDUFC1	4717	-1.21177	8.35171	-4.97303	5.1006e-05	0.0073004	2.02904
1555233_at	ras homolog family member J	RHOJ	57381	2.3345	6.74703	4.96782	5.1667e-05	0.0073757	2.01698
228228_at	dishevelled binding antagonist of beta catenin 3	DACT3	147906	1.45044	9.15609	4.96657	5.18262e-05	0.00737916	2.0141
221667_s_at	heat shock protein family B (small) member 8	HSPB8	26353	2.68832	9.47477	4.96486	5.20458e-05	0.00739118	2.01014
201431_s_at	dihydropyrimidinase like 3	DPYSL3	1809	2.04816	9.76801	4.96236	5.23679e-05	0.00741765	2.00436
218162_at	olfactomedin like 3	OLFML3	56944	1.5306	9.80714	4.95968	5.27159e-05	0.00744765	1.99816
200782_at	annexin A5	ANXA5	308	1.15533	11.2057	4.9575	5.30004e-05	0.00746592	1.99312
229218_at	collagen type I alpha 2 chain	COL1A2	1278	1.79253	8.74384	4.95615	5.31777e-05	0.00746592	1.98999
235004_at	RNA binding motif protein 24	RBM24	221662	2.23518	7.76861	4.95556	5.32549e-05	0.00746592	1.98863
1562013_a_at	uncharacterized LOC100506730	LOC100506730	100506730	-1.54932	7.48006	-4.95372	5.34975e-05	0.00748076	1.98438
209616_s_at	liver carboxylesterase 1-like///carboxylesterase 1	LOC100653057///CES1	100653057///1066	2.98851	8.11081	4.94425	5.47642e-05	0.00760411	1.96246
209160_at	aldo-keto reductase family 1, member C3	AKR1C3	8644	-2.00811	12.6869	-4.9442	5.47709e-05	0.00760411	1.96234
203296_s_at	ATPase Na+/K+ transporting subunit alpha 2	ATP1A2	477	2.53689	8.72939	4.94329	5.48947e-05	0.00760411	1.96023
201397_at	phosphoglycerate dehydrogenase	PHGDH	26227	1.54152	8.30045	4.94299	5.4936e-05	0.00760411	1.95952
226051_at	selenoprotein M	SELM	140606	1.97727	10.0099	4.94189	5.50848e-05	0.00760546	1.95699
207009_at	paired like homeobox 2b	PHOX2B	8929	2.65706	7.13663	4.93877	5.55117e-05	0.00764509	1.94976
214752_x_at	filamin A	FLNA	2316	2.39863	10.6067	4.9373	5.57126e-05	0.00764524	1.94638
209167_at	glycoprotein M6B	GPM6B	2824	2.06929	9.56894	4.93673	5.57924e-05	0.00764524	1.94504
224456_s_at	FOXD2 antisense RNA 1 (head to head)	FOXD2-AS1	84793	-2.19805	5.62655	-4.93427	5.61318e-05	0.00766869	1.93936
218934_s_at	heat shock protein family B (small) member 7	HSPB7	27129	2.92932	7.16302	4.93346	5.6244e-05	0.00766869	1.93749
1554300_a_at	SVOP like	SVOPL	136306	-2.4383	6.74733	-4.93109	5.65753e-05	0.00769466	1.93199
204422_s_at	fibroblast growth factor 2	FGF2	2247	2.76768	7.08586	4.92749	5.70805e-05	0.00774411	1.92366
201496_x_at	myosin heavy chain 11	MYH11	4629	3.35526	11.0155	4.92296	5.77229e-05	0.00781189	1.91318
211919_s_at	C-X-C motif chemokine receptor 4	CXCR4	7852	2.37715	11.0674	4.91791	5.84483e-05	0.00789051	1.90148
206754_s_at	cytochrome P450 family 2 subfamily B member 7, pseudogene///cytochrome P450 family 2 subfamily B member 6	CYP2B7P///CYP2B6	1556///1555	-2.69491	9.25028	-4.91619	5.86975e-05	0.00790464	1.8975
213010_at	protein kinase C delta binding protein	PRKCDBP	112464	1.5068	9.17501	4.90801	5.9897e-05	0.00804636	1.87855
225285_at	branched chain amino acid transaminase 1	BCAT1	586	1.68802	8.22205	4.90431	6.04473e-05	0.00806961	1.86998
228753_at	uncharacterized LOC101927974	LOC101927974	101927974	-1.33222	7.56602	-4.90426	6.04555e-05	0.00806961	1.86985
200982_s_at	annexin A6	ANXA6	309	1.71731	10.1945	4.90387	6.05128e-05	0.00806961	1.86897
221589_s_at	aldehyde dehydrogenase 6 family member A1	ALDH6A1	4329	-1.00729	9.87314	-4.90201	6.07923e-05	0.00808715	1.86465
237579_at				2.07273	4.85681	4.89898	6.12497e-05	0.00812822	1.85763
207961_x_at	myosin heavy chain 11	MYH11	4629	2.89216	11.7328	4.89648	6.16289e-05	0.00815874	1.85185
206953_s_at	adhesion G protein-coupled receptor L2	ADGRL2	23266	1.40991	8.79716	4.89512	6.18366e-05	0.00816646	1.8487
223538_at	small EDRK-rich factor 1B///small EDRK-rich factor 1A	SERF1B///SERF1A	728492///8293	-1.25347	10.8413	-4.89192	6.23289e-05	0.00819612	1.84127
210517_s_at	A-kinase anchoring protein 12	AKAP12	9590	2.12578	9.87171	4.89171	6.2361e-05	0.00819612	1.84079
227347_x_at	hes family bHLH transcription factor 4	HES4	57801	2.33911	6.66346	4.88179	6.39108e-05	0.00836419	1.81779
223468_s_at	repulsive guidance molecule family member a	RGMA	56963	1.84112	8.97915	4.8802	6.41614e-05	0.00836419	1.81413
223339_at	ATPase inhibitory factor 1	ATPIF1	93974	-1.18755	9.96604	-4.87954	6.42675e-05	0.00836419	1.81258
1560225_at	cannabinoid receptor 1	CNR1	1268	2.61331	5.62054	4.87831	6.44622e-05	0.00836419	1.80975
235489_at	ras homolog family member J	RHOJ	57381	1.62697	8.74821	4.87794	6.45221e-05	0.00836419	1.80888
219867_at	chondrolectin	CHODL	140578	2.19287	7.37651	4.87656	6.47427e-05	0.00836419	1.80568
213832_at	potassium voltage-gated channel subfamily D member 3	KCND3	3752	1.59	8.32738	4.87605	6.48247e-05	0.00836419	1.80449
213764_s_at	microfibrillar associated protein 5	MFAP5	8076	3.64033	7.94096	4.8758	6.48636e-05	0.00836419	1.80393
244745_at	RAS like estrogen regulated growth inhibitor	RERG	85004	2.31962	6.86938	4.87476	6.50308e-05	0.00836602	1.80152
212459_x_at	succinate-CoA ligase GDP-forming beta subunit	SUCLG2	8801	-1.10033	12.9336	-4.86668	6.63442e-05	0.00851206	1.78279
201438_at	collagen type VI alpha 3 chain	COL6A3	1293	1.56358	11.6295	4.86587	6.64774e-05	0.00851206	1.78091
207317_s_at	calsequestrin 2	CASQ2	845	3.81338	7.07668	4.86269	6.70034e-05	0.00855938	1.77353
217127_at	cystathionine gamma-lyase	CTH	1491	-1.60911	8.92028	-4.85546	6.8212e-05	0.00865725	1.75679
238440_at	citrate lyase beta like	CLYBL	171425	-1.02319	9.54496	-4.85478	6.83278e-05	0.00865725	1.7552
206898_at	cadherin 19	CDH19	28513	1.97986	9.00004	4.85418	6.84285e-05	0.00865725	1.75382
228640_at	protocadherin 7	PCDH7	5099	2.35366	9.67629	4.85405	6.84508e-05	0.00865725	1.75351
204359_at	uncharacterized LOC100506718///fibronectin leucine rich transmembrane protein 2	LOC100506718///FLRT2	100506718///23768	2.17409	9.43462	4.8534	6.85613e-05	0.00865725	1.752
233331_at				2.27791	6.19812	4.85168	6.88536e-05	0.00866251	1.74802
226322_at	transmembrane and tetratricopeptide repeat containing 1	TMTC1	83857	1.92529	8.63707	4.85129	6.89199e-05	0.00866251	1.74712
231048_at				2.698	6.76972	4.84991	6.91561e-05	0.00867227	1.74391
209600_s_at	acyl-CoA oxidase 1	ACOX1	51	-1.74195	11.7911	-4.84777	6.95228e-05	0.0086983	1.73896
224516_s_at	CXXC finger protein 5	CXXC5	51523	0.854692	11.0702	4.83956	7.09502e-05	0.00883991	1.71992
212120_at	ras homolog family member Q	RHOQ	23433	1.52531	10.0341	4.83941	7.09779e-05	0.00883991	1.71955
242680_at	arginine vasopressin receptor 1A	AVPR1A	552	1.84709	6.97929	4.83728	7.13534e-05	0.00886647	1.71461
212077_at	caldesmon 1	CALD1	800	2.20928	12.4564	4.83473	7.18052e-05	0.00889217	1.7087
227649_s_at	SLIT-ROBO Rho GTPase activating protein 2C///SLIT-ROBO Rho GTPase activating protein 2B///SLIT-ROBO Rho GTPase activating protein 2	SRGAP2C///SRGAP2B///SRGAP2	653464///647135///23380	1.51976	7.57109	4.83428	7.18855e-05	0.00889217	1.70765
235504_at	gremlin 2, DAN family BMP antagonist	GREM2	64388	2.35382	8.0776	4.83042	7.2575e-05	0.0089572	1.69871
222717_at	serum deprivation response	SDPR	8436	2.07488	9.09557	4.82822	7.29708e-05	0.00898577	1.69362
226304_at	heat shock protein family B (small) member 6	HSPB6	126393	2.61196	8.31947	4.82511	7.35351e-05	0.0090349	1.6864
201802_at	solute carrier family 29 member 1 (Augustine blood group)	SLC29A1	2030	2.11438	7.20914	4.82039	7.43999e-05	0.00912066	1.67545
213316_at	KIAA1462	KIAA1462	57608	2.42015	7.26264	4.8179	7.48603e-05	0.00915657	1.66967
209917_s_at	TP53 target 1 (non-protein coding)	TP53TG1	11257	-0.982908	9.34097	-4.816	7.52143e-05	0.00916852	1.66525
222101_s_at	dachsous cadherin-related 1	DCHS1	8642	1.39503	9.33938	4.81495	7.54101e-05	0.00916852	1.66282
205578_at	receptor tyrosine kinase like orphan receptor 2	ROR2	4920	2.25288	6.47998	4.81427	7.55359e-05	0.00916852	1.66125
218111_s_at	cytidine monophosphate N-acetylneuraminic acid synthetase	CMAS	55907	-1.23704	10.3474	-4.81378	7.56288e-05	0.00916852	1.6601
206580_s_at	EGF containing fibulin like extracellular matrix protein 2	EFEMP2	30008	1.19822	9.73854	4.81111	7.61302e-05	0.00918868	1.65391
238592_at				2.20113	6.30246	4.8111	7.61312e-05	0.00918868	1.6539
229957_at	transmembrane protein 91	TMEM91	641649	1.61456	6.63639	4.80832	7.66578e-05	0.00919929	1.64744
201036_s_at	hydroxyacyl-CoA dehydrogenase	HADH	3033	-1.26229	12.143	-4.80766	7.67825e-05	0.00919929	1.64592
226860_at	transmembrane protein 19	TMEM19	55266	-0.941343	10.4389	-4.80746	7.68221e-05	0.00919929	1.64544
237206_at	myocardin	MYOCD	93649	2.64028	8.77435	4.80655	7.69954e-05	0.00919929	1.64333
224694_at	anthrax toxin receptor 1	ANTXR1	84168	1.48364	10.518	4.80534	7.72252e-05	0.00919929	1.64054
203323_at	caveolin 2	CAV2	858	1.49753	9.96656	4.80533	7.72286e-05	0.00919929	1.6405
210869_s_at	microRNA 6756///melanoma cell adhesion molecule	MIR6756///MCAM	102465453///4162	2.16428	9.04641	4.80163	7.79386e-05	0.00926368	1.63192
229485_x_at	shisa family member 3	SHISA3	152573	3.01705	6.98672	4.79983	7.82875e-05	0.00928497	1.62774
230404_at	chromosome 5 open reading frame 63	C5orf63	401207	-1.28637	7.97972	-4.79781	7.86791e-05	0.00931121	1.62307
204115_at	G protein subunit gamma 11	GNG11	2791	1.38761	9.29542	4.7958	7.90723e-05	0.00933209	1.6184
226303_at	phosphoglucomutase 5	PGM5	5239	2.37392	10.0443	4.79511	7.92085e-05	0.00933209	1.61678
225664_at	collagen type XII alpha 1 chain	COL12A1	1303	1.73975	10.1182	4.79346	7.95321e-05	0.00933209	1.61296
243509_at				1.94486	7.95918	4.79343	7.95383e-05	0.00933209	1.61289
222403_at	mitochondrial carrier 2	MTCH2	23788	-1.06649	10.2874	-4.79203	7.98147e-05	0.00934447	1.60964
205433_at	butyrylcholinesterase	BCHE	590	3.23064	8.85845	4.78826	8.05633e-05	0.00941197	1.6009
213268_at	calmodulin binding transcription activator 1	CAMTA1	23261	2.3932	6.0052	4.78502	8.12122e-05	0.00946754	1.59338
215464_s_at	P2RX5-TAX1BP3 readthrough (NMD candidate)///Tax1 binding protein 3///purinergic receptor P2X 5	P2RX5-TAX1BP3///TAX1BP3///P2RX5	100533970///30851///5026	-1.36094	11.4392	-4.78251	8.17189e-05	0.00950634	1.58756
229816_at	WD repeat domain 78	WDR78	79819	-1.50861	8.78241	-4.77459	8.33397e-05	0.0096672	1.56916
209948_at	potassium calcium-activated channel subfamily M regulatory beta subunit 1	KCNMB1	3779	2.91926	9.19549	4.77403	8.34553e-05	0.0096672	1.56786
205414_s_at	Rho GTPase activating protein 44	ARHGAP44	9912	-1.28916	10.2779	-4.76908	8.44843e-05	0.00976571	1.55638
204365_s_at	receptor accessory protein 1	REEP1	65055	1.89389	8.90575	4.76798	8.47158e-05	0.00977181	1.55382
212912_at	ribosomal protein S6 kinase A2	RPS6KA2	6196	1.00687	9.17723	4.76378	8.56019e-05	0.00984533	1.54407
231067_s_at	A-kinase anchoring protein 12	AKAP12	9590	2.97044	6.87972	4.76267	8.58392e-05	0.00984533	1.54148
230264_s_at	adaptor related protein complex 1 sigma 2 subunit	AP1S2	8905	1.29375	10.8559	4.76234	8.59085e-05	0.00984533	1.54072
1552870_s_at	axonemal dynein light chain domain containing 1	AXDND1	126859	-2.77241	7.43546	-4.76157	8.60735e-05	0.00984533	1.53893
209263_x_at	tetraspanin 4	TSPAN4	7106	1.23404	9.69439	4.75928	8.65623e-05	0.00986983	1.53362
201898_s_at	ubiquitin conjugating enzyme E2 A	UBE2A	7319	-1.0447	11.516	-4.75888	8.66487e-05	0.00986983	1.53269
219036_at	centrosomal protein 70	CEP70	80321	-0.920604	9.70505	-4.75777	8.6888e-05	0.00987651	1.5301
227561_at	discoidin domain receptor tyrosine kinase 2	DDR2	4921	1.43943	10.7384	4.75555	8.73661e-05	0.00991025	1.52496
229465_s_at	protein tyrosine phosphatase, receptor type S	PTPRS	5802	1.23422	9.5136	4.75447	8.76003e-05	0.00991625	1.52246
227758_at	RAS like estrogen regulated growth inhibitor	RERG	85004	2.26166	8.77254	4.75333	8.78493e-05	0.00992386	1.5198
203619_s_at	Fas apoptotic inhibitory molecule 2	FAIM2	23017	2.8262	5.89067	4.7525	8.80306e-05	0.00992386	1.51787
209170_s_at	glycoprotein M6B	GPM6B	2824	2.39872	9.34239	4.74994	8.85897e-05	0.00996414	1.51194
204134_at	phosphodiesterase 2A	PDE2A	5138	1.98833	8.15252	4.7492	8.87523e-05	0.00996414	1.51022
233868_x_at	ADAM metallopeptidase domain 33	ADAM33	80332	1.23816	10.0815	4.74713	8.92091e-05	0.00998255	1.50541
213501_at	acyl-CoA oxidase 1	ACOX1	51	-2.3066	10.8008	-4.7466	8.93279e-05	0.00998255	1.50416
212423_at	zinc finger CCHC-type containing 24	ZCCHC24	219654	1.62787	9.92151	4.74568	8.95313e-05	0.00998255	1.50203
229310_at	kelch like family member 29	KLHL29	114818	1.40316	8.59793	4.74478	8.97318e-05	0.00998255	1.49994
202054_s_at	aldehyde dehydrogenase 3 family member A2	ALDH3A2	224	-0.917507	11.5791	-4.74304	9.01196e-05	0.00998255	1.4959
226621_at	oncostatin M receptor	OSMR	9180	1.18091	9.56287	4.74275	9.0184e-05	0.00998255	1.49523
203333_at	kinesin associated protein 3	KIFAP3	22920	-1.16708	10.5949	-4.7427	9.01945e-05	0.00998255	1.49512
205530_at	electron transfer flavoprotein dehydrogenase	ETFDH	2110	-1.28057	9.85258	-4.73978	9.08503e-05	0.0100348	1.48833
213348_at	cyclin dependent kinase inhibitor 1C	CDKN1C	1028	1.76892	8.91909	4.73748	9.13698e-05	0.0100719	1.48299
218665_at	frizzled class receptor 4	FZD4	8322	0.971905	9.01623	4.73664	9.15591e-05	0.0100724	1.48105
212793_at	dishevelled associated activator of morphogenesis 2	DAAM2	23500	1.46192	9.22575	4.73418	9.21211e-05	0.0101139	1.47532
227662_at	synaptopodin 2	SYNPO2	171024	2.43617	10.429	4.72611	9.39834e-05	0.0102977	1.45657
207977_s_at	dermatopontin	DPT	1805	1.97691	8.39318	4.72518	9.41988e-05	0.0103006	1.45443
212878_s_at	kinesin light chain 1	KLC1	3831	1.25845	9.58293	4.72224	9.4889e-05	0.0103554	1.44759
213131_at	olfactomedin 1	OLFM1	10439	1.36614	8.82984	4.72065	9.52635e-05	0.0103739	1.4439
225688_s_at	pleckstrin homology like domain family B member 2	PHLDB2	90102	1.74918	9.92713	4.71905	9.56425e-05	0.0103739	1.44018
205922_at	vanin 2	VNN2	8875	2.55726	6.35582	4.71845	9.57859e-05	0.0103739	1.43878
242229_at	N-acyl phosphatidylethanolamine phospholipase D	NAPEPLD	222236	-1.32906	8.45124	-4.71831	9.58179e-05	0.0103739	1.43846
211729_x_at	biliverdin reductase A	BLVRA	644	1.51749	9.80218	4.71084	9.76097e-05	0.0105471	1.42111
227279_at	transcription elongation factor A like 3	TCEAL3	85012	1.43943	9.80625	4.708	9.82988e-05	0.0105892	1.41452
221805_at	neurofilament, light polypeptide	NEFL	4747	3.35295	6.45105	4.70715	9.85063e-05	0.0105892	1.41255
223539_s_at	small EDRK-rich factor 1B///small EDRK-rich factor 1A	SERF1B///SERF1A	728492///8293	-1.66109	9.82172	-4.70685	9.85807e-05	0.0105892	1.41184
209621_s_at	PDZ and LIM domain 3	PDLIM3	27295	2.13113	9.77688	4.70452	9.91526e-05	0.0106297	1.40642
220974_x_at	sideroflexin 3	SFXN3	81855	1.00156	9.03338	4.70152	9.98927e-05	0.0106366	1.39945
202310_s_at	collagen type I alpha 1 chain	COL1A1	1277	1.23865	11.1898	4.70074	0.000100085	0.0106366	1.39765
219076_s_at	peroxisomal membrane protein 2	PXMP2	5827	-1.33984	10.6108	-4.70063	0.000100113	0.0106366	1.39739
227550_at	GDNF family receptor alpha 1	GFRA1	2674	2.1715	7.95669	4.69989	0.000100298	0.0106366	1.39566
221497_x_at	egl-9 family hypoxia inducible factor 1	EGLN1	54583	-1.45892	9.18242	-4.69975	0.000100332	0.0106366	1.39534
225894_at	synaptopodin 2	SYNPO2	171024	3.34525	8.49972	4.69954	0.000100384	0.0106366	1.39486
216061_x_at	platelet derived growth factor subunit B	PDGFB	5155	1.56464	8.07195	4.69686	0.000101054	0.0106869	1.38863
219489_s_at	nucleoredoxin	NXN	64359	1.90503	9.72547	4.69247	0.000102161	0.0107831	1.37842
222108_at	adhesion molecule with Ig like domain 2	AMIGO2	347902	2.14713	9.77181	4.68506	0.000104055	0.0109619	1.36122
225793_at	limb and CNS expressed 1 like	LIX1L	128077	1.36175	10.5915	4.68245	0.000104731	0.0110119	1.35515
36829_at	microRNA 6883///period circadian clock 1	MIR6883///PER1	102465532///5187	1.46716	9.37524	4.67898	0.000105638	0.0110688	1.34707
212157_at	syndecan 2	SDC2	6383	1.53506	8.64083	4.67883	0.000105677	0.0110688	1.34673
201468_s_at	NAD(P)H quinone dehydrogenase 1	NQO1	1728	-2.02785	11.9054	-4.67423	0.000106891	0.0111745	1.33603
218706_s_at	GRAM domain containing 3	GRAMD3	65983	-1.29309	10.9823	-4.66862	0.00010839	0.0113096	1.32298
228485_s_at	solute carrier family 44 member 1	SLC44A1	23446	-1.4793	9.17384	-4.6678	0.000108609	0.0113109	1.32109
201170_s_at	basic helix-loop-helix family member e40	BHLHE40	8553	1.58095	10.8169	4.66002	0.000110727	0.0115095	1.30301
239183_at	angiopoietin like 1	ANGPTL1	9068	3.27159	6.8789	4.65474	0.000112188	0.0116392	1.29073
205551_at	synaptic vesicle glycoprotein 2B	SV2B	9899	2.37927	7.75907	4.65215	0.00011291	0.0116705	1.28472
205265_s_at	CAVP-target protein-like///SPEG complex locus	LOC100996693///SPEG	100996693///10290	1.96398	7.7258	4.65213	0.000112917	0.0116705	1.28466
212358_at	CAP-Gly domain containing linker protein 3	CLIP3	25999	2.14163	7.98752	4.64976	0.000113584	0.0117173	1.27914
203300_x_at	adaptor related protein complex 1 sigma 2 subunit	AP1S2	8905	1.59565	9.78604	4.6464	0.000114533	0.0117698	1.27135
201044_x_at	dual specificity phosphatase 1	DUSP1	1843	2.51502	8.60047	4.64575	0.00011472	0.0117698	1.26982
226377_at	nuclear factor I C	NFIC	4782	1.21298	10.112	4.64568	0.000114738	0.0117698	1.26968
235739_at				1.59629	8.05907	4.64344	0.000115379	0.0117979	1.26445
212992_at	AHNAK nucleoprotein 2	AHNAK2	113146	2.95309	7.9391	4.64248	0.000115653	0.0117979	1.26224
204464_s_at	endothelin receptor type A	EDNRA	1909	1.49762	8.77161	4.64211	0.00011576	0.0117979	1.26137
242683_at	long intergenic non-protein coding RNA 668	LINC00668	400643	-2.40902	6.63354	-4.64171	0.000115875	0.0117979	1.26044
215772_x_at	succinate-CoA ligase GDP-forming beta subunit	SUCLG2	8801	-1.06271	12.9475	-4.6383	0.00011686	0.0118695	1.25251
221246_x_at	tensin 1	TNS1	7145	1.40216	10.0735	4.63777	0.000117013	0.0118695	1.25129
1552309_a_at	nexilin F-actin binding protein	NEXN	91624	2.56213	9.156	4.63545	0.000117688	0.011916	1.24589
204263_s_at	carnitine palmitoyltransferase 2	CPT2	1376	-1.56384	9.98939	-4.63464	0.000117925	0.0119179	1.24401
209459_s_at	4-aminobutyrate aminotransferase	ABAT	18	-1.01077	10.4882	-4.63316	0.00011836	0.0119397	1.24057
224618_at	polypyrimidine tract binding protein 3	PTBP3	9991	-1.05467	9.33841	-4.63044	0.000119161	0.0119903	1.23425
232448_at	long intergenic non-protein coding RNA 543	LINC00543	100132234	-2.58113	6.61917	-4.62969	0.000119385	0.0119903	1.23249
238484_s_at	single stranded DNA binding protein 2	SSBP2	23635	2.73775	6.28964	4.62923	0.00011952	0.0119903	1.23143
216661_x_at	cytochrome P450 family 2 subfamily C member 9	CYP2C9	1559	-2.25949	7.43124	-4.62751	0.000120032	0.012008	1.22742
1565639_a_at	peripheral myelin protein 22	PMP22	5376	2.03605	7.93851	4.62716	0.000120135	0.012008	1.22662
226587_at	Prader Willi/Angelman region RNA 6	PWAR6	100506965	0.98124	8.61002	4.62372	0.000121166	0.012049	1.21862
218980_at	formin homology 2 domain containing 3	FHOD3	80206	2.37496	6.89861	4.62188	0.00012172	0.012049	1.21434
214927_at	integrin subunit beta like 1	ITGBL1	9358	2.03294	5.95769	4.62152	0.00012183	0.012049	1.2135
232341_x_at	hyaluronan binding protein 4	HABP4	22927	1.72165	7.3809	4.62146	0.000121848	0.012049	1.21336
209598_at	paraneoplastic Ma antigen 2	PNMA2	10687	2.24342	6.80428	4.6213	0.000121898	0.012049	1.21298
207431_s_at	delta 4-desaturase, sphingolipid 1	DEGS1	8560	1.38218	9.93973	4.62126	0.00012191	0.012049	1.21288
223732_at	solute carrier family 23 member 1	SLC23A1	9963	-2.49168	7.19603	-4.62067	0.000122088	0.012049	1.21152
33494_at	electron transfer flavoprotein dehydrogenase	ETFDH	2110	-1.45531	9.95724	-4.6182	0.00012284	0.0121014	1.20577
212119_at	ras homolog family member Q	RHOQ	23433	1.3037	10.4535	4.61703	0.000123195	0.0121086	1.20306
223395_at	ABI family member 3 binding protein	ABI3BP	25890	1.58203	11.4045	4.61651	0.000123357	0.0121086	1.20184
226056_at	Rho GTPase activating protein 31	ARHGAP31	57514	1.18404	8.88555	4.61248	0.000124594	0.0122082	1.19249
202971_s_at	dual specificity tyrosine phosphorylation regulated kinase 2	DYRK2	8445	-1.13502	10.3902	-4.61137	0.00012494	0.0122202	1.18989
210762_s_at	DLC1 Rho GTPase activating protein	DLC1	10395	1.61575	9.33743	4.60839	0.000125868	0.01227	1.18296
226810_at	opioid growth factor receptor like 1	OGFRL1	79627	1.12311	9.77211	4.60829	0.000125897	0.01227	1.18274
240358_at				-1.60537	4.70109	-4.60364	0.000127362	0.0123906	1.17191
227529_s_at	A-kinase anchoring protein 12	AKAP12	9590	2.94823	7.20978	4.6022	0.000127816	0.0124127	1.16858
226500_at	zinc finger and BTB domain containing 47	ZBTB47	92999	1.26674	8.22512	4.60045	0.000128374	0.0124448	1.16449
220769_s_at	WD repeat domain 78	WDR78	79819	-1.24995	8.50781	-4.59895	0.000128853	0.012459	1.16101
227209_at	contactin 1	CNTN1	1272	1.91969	7.02537	4.59846	0.00012901	0.012459	1.15987
202450_s_at	cathepsin K	CTSK	1513	0.985106	10.7362	4.59785	0.000129205	0.012459	1.15846
207387_s_at	glycerol kinase	GK	2710	-1.37474	8.86215	-4.59688	0.000129516	0.012467	1.15621
209249_s_at	growth hormone inducible transmembrane protein	GHITM	27069	-0.696589	13.5727	-4.59381	0.000130509	0.0125406	1.14905
237252_at	thrombomodulin	THBD	7056	2.40706	5.5146	4.58877	0.000132152	0.0126127	1.13734
208609_s_at	tenascin XB///tenascin XA (pseudogene)	TNXB///TNXA	7148///7146	1.69821	8.40416	4.58857	0.000132216	0.0126127	1.13688
228310_at	enabled homolog (Drosophila)	ENAH	55740	1.37885	8.86415	4.58797	0.000132415	0.0126127	1.13548
230644_at	leucine rich repeat and fibronectin type III domain containing 5	LRFN5	145581	2.08632	6.89295	4.58778	0.000132478	0.0126127	1.13503
234992_x_at	epithelial cell transforming 2	ECT2	1894	-2.71031	5.84478	-4.58772	0.000132495	0.0126127	1.13491
218418_s_at	KN motif and ankyrin repeat domains 2	KANK2	25959	1.89389	10.9559	4.58724	0.000132655	0.0126127	1.13377
232204_at	early B-cell factor 1	EBF1	1879	1.8646	8.51849	4.58657	0.000132875	0.0126127	1.13223
200675_at	CD81 molecule	CD81	975	1.50928	12.1847	4.58562	0.00013319	0.0126208	1.13001
1555037_a_at	isocitrate dehydrogenase (NADP(+)) 1, cytosolic	IDH1	3417	-1.38449	12.5475	-4.58236	0.000134271	0.0126994	1.12244
226694_at	PALM2-AKAP2 readthrough///A-kinase anchoring protein 2	PALM2-AKAP2///AKAP2	445815///11217	1.3737	11.2955	4.58172	0.000134485	0.0126994	1.12094
212038_s_at	voltage dependent anion channel 1	VDAC1	7416	-0.910346	13.0878	-4.57971	0.000135157	0.0127156	1.11628
242677_at				1.91357	6.14173	4.57858	0.000135537	0.0127156	1.11365
218433_at	pantothenate kinase 3	PANK3	79646	-1.63719	8.70366	-4.57811	0.000135695	0.0127156	1.11256
1552576_at	ALMS1, centrosome and basal body associated protein pseudogene 1	ALMS1P1	200420	-1.71237	6.00688	-4.57782	0.000135795	0.0127156	1.11187
201300_s_at	prion protein	PRNP	5621	1.60407	11.7486	4.57775	0.000135819	0.0127156	1.1117
218694_at	armadillo repeat containing, X-linked 1	ARMCX1	51309	1.68826	9.26283	4.5757	0.00013651	0.0127585	1.10695
205079_s_at	multiple PDZ domain crumbs cell polarity complex component	MPDZ	8777	2.24096	7.83353	4.57457	0.000136894	0.0127635	1.10432
1554678_s_at	heterogeneous nuclear ribonucleoprotein D like	HNRNPDL	9987	1.23714	10.2567	4.57417	0.000137031	0.0127635	1.10338
202237_at	uncharacterized LOC101928916///nicotinamide N-methyltransferase	LOC101928916///NNMT	101928916///4837	1.83574	9.95335	4.57229	0.000137672	0.0127768	1.09901
212320_at	tubulin beta class I	TUBB	203068	0.975738	12.7596	4.57209	0.000137742	0.0127768	1.09854
209655_s_at	transmembrane protein 47	TMEM47	83604	1.73043	9.08164	4.5717	0.000137875	0.0127768	1.09763
201215_at	plastin 3	PLS3	5358	1.26091	11.1099	4.56931	0.000138694	0.0128219	1.09209
202222_s_at	desmin	DES	1674	3.72382	9.21416	4.56891	0.000138831	0.0128219	1.09116
212175_s_at	adenylate kinase 2	AK2	204	-0.978602	11.3108	-4.56675	0.000139579	0.0128422	1.08613
1557207_s_at	uncharacterized LOC283177	LOC283177	283177	-1.04557	8.74443	-4.5667	0.000139595	0.0128422	1.08602
209361_s_at	poly(rC) binding protein 4	PCBP4	57060	0.890409	9.01812	4.56575	0.000139926	0.0128422	1.0838
209868_s_at	RNA binding motif single stranded interacting protein 1	RBMS1	5937	1.34033	10.0239	4.56501	0.000140184	0.0128422	1.08208
236125_at				-0.794887	8.5878	-4.56434	0.000140416	0.0128422	1.08053
207031_at	NK3 homeobox 2	NKX3-2	579	2.29733	7.15807	4.56422	0.000140459	0.0128422	1.08024
225830_at	PDZ domain containing 8	PDZD8	118987	-1.1558	8.27635	-4.56106	0.000141567	0.0128941	1.07288
224075_s_at	visual system homeobox 1	VSX1	30813	-1.70997	4.31633	-4.56098	0.000141592	0.0128941	1.07272
243359_at				-2.01606	5.23648	-4.56009	0.000141906	0.0128941	1.07064
212265_at	QKI, KH domain containing RNA binding	QKI	9444	1.35133	10.2897	4.55919	0.000142223	0.0128941	1.06855
221974_at	uncharacterized LOC101930404///small nucleolar RNA, C/D box 116-28///small nucleolar RNA, C/D box 115-26///small nucleolar RNA, C/D box 115-13///small nucleolar RNA, C/D box 115-7///small nucleolar RNA, C/D box 116-22///small nucleolar RNA, C/D box 116-4///Prader Willi/Angelman region RNA, SNRPN neighbor///small nucleolar RNA, C/D box 107///small nuclear ribonucleoprotein polypeptide N///imprinte…	LOC101930404///SNORD116-28///SNORD115-26///SNORD115-13///SNORD115-7///SNORD116-22///SNORD116-4///PWARSN///SNORD107///SNRPN///IPW	101930404///100033820///100033802///100033450///100033444///100033433///100033416///347746///91380///6638///3653	1.28596	7.70922	4.55859	0.000142438	0.0128941	1.06714
213428_s_at	collagen type VI alpha 1 chain	COL6A1	1291	1.33482	11.9278	4.55857	0.000142443	0.0128941	1.06711
202947_s_at	glycophorin C (Gerbich blood group)	GYPC	2995	1.67702	10.0512	4.55375	0.000144161	0.0129876	1.05588
208864_s_at	thioredoxin	TXN	7295	-1.11792	13.2161	-4.55303	0.000144418	0.0129876	1.05421
222146_s_at	transcription factor 4	TCF4	6925	1.46522	10.7268	4.55266	0.000144552	0.0129876	1.05335
207158_at	apolipoprotein B mRNA editing enzyme catalytic subunit 1	APOBEC1	339	-2.00412	7.88707	-4.55251	0.000144605	0.0129876	1.053
201467_s_at	NAD(P)H quinone dehydrogenase 1	NQO1	1728	-1.94556	8.82047	-4.55235	0.000144663	0.0129876	1.05263
1555886_at	prenyl (decaprenyl) diphosphate synthase, subunit 2	PDSS2	57107	-1.0054	7.93599	-4.55143	0.000144991	0.0129957	1.0505
233857_s_at	ankyrin repeat and SOCS box containing 2	ASB2	51676	2.59675	7.33344	4.54855	0.000146035	0.0130679	1.04378
202465_at	procollagen C-endopeptidase enhancer	PCOLCE	5118	2.31385	8.29332	4.5435	0.000147878	0.0131971	1.03204
213765_at	microfibrillar associated protein 5	MFAP5	8076	2.70525	8.21927	4.54317	0.000147997	0.0131971	1.03129
1557515_at				2.11175	4.71519	4.54261	0.000148203	0.0131971	1.02998
203729_at	epithelial membrane protein 3	EMP3	2014	1.50464	10.0132	4.53957	0.000149329	0.0132589	1.0229
225629_s_at	zinc finger and BTB domain containing 4	ZBTB4	57659	1.12508	10.856	4.53942	0.000149382	0.0132589	1.02256
205052_at	AU RNA binding methylglutaconyl-CoA hydratase	AUH	549	-0.870348	10.8681	-4.5379	0.000149949	0.0132877	1.01901
227399_at	vestigial like family member 3	VGLL3	389136	2.18376	7.37295	4.53666	0.00015041	0.0133026	1.01614
1554547_at	family with sequence similarity 13 member C	FAM13C	220965	1.67411	8.73847	4.53611	0.000150617	0.0133026	1.01486
235369_at	chromosome 14 open reading frame 28	C14orf28	122525	0.835924	9.03761	4.53504	0.000151018	0.0133026	1.01237
223604_at	GTPase activating Rap/RanGAP domain like 3	GARNL3	84253	1.59887	7.61891	4.53484	0.000151092	0.0133026	1.01191
220753_s_at	crystallin lambda 1	CRYL1	51084	-1.20138	10.9552	-4.53235	0.000152032	0.0133246	1.0061
204604_at	cyclin dependent kinase 14	CDK14	5218	1.28489	8.93151	4.53201	0.00015216	0.0133246	1.00531
212730_at	synemin	SYNM	23336	3.30986	10.1677	4.53192	0.000152191	0.0133246	1.00512
217763_s_at	RAB31, member RAS oncogene family	RAB31	11031	1.48316	9.83647	4.53159	0.000152316	0.0133246	1.00435
212614_at	AT-rich interaction domain 5B	ARID5B	84159	1.1573	11.2355	4.52904	0.000153284	0.0133879	0.998417
228504_at	sodium voltage-gated channel alpha subunit 7	SCN7A	6332	2.87716	9.19973	4.52657	0.000154227	0.0134369	0.992676
205591_at	olfactomedin 1	OLFM1	10439	1.99192	7.86267	4.52629	0.000154337	0.0134369	0.992008
215127_s_at	RNA binding motif single stranded interacting protein 1	RBMS1	5937	1.39521	10.8409	4.52508	0.000154801	0.0134434	0.989195
203821_at	heparin binding EGF like growth factor	HBEGF	1839	1.89609	9.6838	4.52481	0.000154903	0.0134434	0.98858
1554997_a_at	prostaglandin-endoperoxide synthase 2	PTGS2	5743	2.28324	6.38236	4.5234	0.00015545	0.0134695	0.98528
205378_s_at	acetylcholinesterase (Cartwright blood group)	ACHE	43	2.9674	5.86212	4.51979	0.000156849	0.0135554	0.97689
208983_s_at	platelet and endothelial cell adhesion molecule 1	PECAM1	5175	1.48439	9.01658	4.51956	0.000156938	0.0135554	0.976361
207175_at	adiponectin, C1Q and collagen domain containing	ADIPOQ	9370	2.66944	7.38812	4.51797	0.00015756	0.0135877	0.972654
212353_at	sulfatase 1	SULF1	23213	1.65111	8.89431	4.5154	0.000158567	0.013653	0.966688
213438_at	neurofascin	NFASC	23114	1.82121	8.84059	4.51242	0.000159748	0.0137331	0.959739
209201_x_at	C-X-C motif chemokine receptor 4	CXCR4	7852	2.56451	11.1118	4.50885	0.00016117	0.0138336	0.951441
201035_s_at	hydroxyacyl-CoA dehydrogenase	HADH	3033	-1.21813	10.5707	-4.50638	0.000162163	0.0138742	0.945693
209337_at	PC4 and SFRS1 interacting protein 1	PSIP1	11168	1.26972	11.4182	4.50587	0.000162369	0.0138742	0.944506
236430_at	transmembrane p24 trafficking protein 6	TMED6	146456	-2.73061	7.50533	-4.50551	0.000162514	0.0138742	0.943668
210253_at	HIV-1 Tat interactive protein 2	HTATIP2	10553	-1.17818	8.36856	-4.50515	0.000162659	0.0138742	0.942835
226695_at	paired related homeobox 1	PRRX1	5396	1.53629	8.54261	4.50427	0.000163016	0.013883	0.940783
212923_s_at	PX domain containing 1	PXDC1	221749	1.12822	8.94978	4.50297	0.000163542	0.0139047	0.937766
227183_at	cardiac mesoderm enhancer-associated non-coding RNA///microRNA 145	CARMN///MIR145	728264///406937	2.44121	8.49736	4.50239	0.000163779	0.0139047	0.936409
241353_s_at	uncharacterized LOC100507507	LOC100507507	100507507	0.968621	8.78231	4.50094	0.00016437	0.0139332	0.933036
206911_at	tripartite motif containing 25	TRIM25	7706	-2.12228	7.07801	-4.49937	0.00016501	0.0139362	0.929397
227195_at	zinc finger protein 503	ZNF503	84858	1.17676	9.71724	4.49912	0.000165112	0.0139362	0.92882
208723_at	ubiquitin specific peptidase 11	USP11	8237	0.79644	9.78522	4.49898	0.000165169	0.0139362	0.928494
225946_at	Ras association domain family member 8	RASSF8	11228	2.44488	7.07418	4.49592	0.00016643	0.0140209	0.921373
222167_at				-1.6118	6.42485	-4.49523	0.000166719	0.0140236	0.919751
225303_at	kin of IRRE like (Drosophila)	KIRREL	55243	2.14473	7.78331	4.49261	0.000167804	0.0140932	0.913677
212470_at	sperm associated antigen 9	SPAG9	9043	-0.858226	10.5318	-4.49134	0.000168335	0.0141161	0.910718
201617_x_at	caldesmon 1	CALD1	800	2.21586	9.90023	4.48994	0.000168924	0.0141439	0.907446
230176_at	UEV and lactate/malate dehyrogenase domains	UEVLD	55293	-0.958679	10.5385	-4.48923	0.000169222	0.0141471	0.9058
210495_x_at	fibronectin 1	FN1	2335	2.34301	12.4384	4.48856	0.000169503	0.014149	0.904245
201792_at	AE binding protein 1	AEBP1	165	1.88565	8.93729	4.48742	0.000169982	0.0141673	0.901605
218573_at	MAGE family member H1	MAGEH1	28986	1.02487	9.37268	4.48609	0.000170548	0.0141929	0.89849
241272_at				2.78614	6.13727	4.48525	0.000170901	0.0142006	0.896554
214338_at	DnaJ heat shock protein family (Hsp40) member B12	DNAJB12	54788	-1.39144	7.63867	-4.48435	0.000171287	0.0142111	0.89444
220267_at	keratin 24	KRT24	192666	2.71665	7.12101	4.48305	0.000171841	0.0142355	0.891419
201389_at	integrin subunit alpha 5	ITGA5	3678	2.00552	9.10512	4.48166	0.000172432	0.0142628	0.888206
202890_at	microtubule associated protein 7	MAP7	9053	-1.63046	11.1183	-4.48013	0.000173092	0.0142958	0.884627
201744_s_at	lumican	LUM	4060	1.2754	12.1198	4.47504	0.000175296	0.0144559	0.872784
225575_at	leukemia inhibitory factor receptor alpha	LIFR	3977	1.51073	10.0788	4.47267	0.000176328	0.0145004	0.867284
217897_at	FXYD domain containing ion transport regulator 6	FXYD6	53826	1.87394	9.72139	4.47259	0.000176365	0.0145004	0.867087
227697_at	suppressor of cytokine signaling 3	SOCS3	9021	2.21412	9.05969	4.4718	0.000176708	0.0145068	0.865268
230722_at	basonuclin 2	BNC2	54796	1.60732	8.36371	4.46767	0.000178535	0.0146348	0.855639
225943_at	neurolysin	NLN	57486	-1.54947	9.54629	-4.46697	0.000178844	0.0146382	0.85402
202759_s_at	PALM2-AKAP2 readthrough///A-kinase anchoring protein 2	PALM2-AKAP2///AKAP2	445815///11217	1.34756	10.8424	4.46254	0.000180822	0.0147724	0.843722
1561122_a_at	RAD51 paralog B	RAD51B	5890	-2.04239	5.79597	-4.46143	0.000181324	0.0147724	0.841129
228441_s_at				-1.94905	7.4142	-4.4612	0.000181426	0.0147724	0.840602
211719_x_at	fibronectin 1	FN1	2335	2.42847	12.4649	4.46001	0.000181965	0.0147724	0.837826
202133_at	WW domain containing transcription regulator 1	WWTR1	25937	1.67586	10.6213	4.45974	0.000182087	0.0147724	0.8372
238067_at	TBC1 domain family member 8B	TBC1D8B	54885	-1.07937	8.23671	-4.4597	0.000182106	0.0147724	0.837102
202036_s_at	secreted frizzled related protein 1	SFRP1	6422	1.63409	7.79513	4.45493	0.000184277	0.0149241	0.826008
204584_at	L1 cell adhesion molecule	L1CAM	3897	2.53974	7.7317	4.45439	0.000184522	0.0149241	0.824763
222272_x_at	scinderin	SCIN	85477	-1.35495	9.12935	-4.45318	0.000185077	0.014947	0.821948
244677_at	microRNA 6883///period circadian clock 1	MIR6883///PER1	102465532///5187	1.68383	7.44121	4.45025	0.000186429	0.0150321	0.815136
218784_s_at	SAYSVFN motif domain containing 1	SAYSD1	55776	-1.6703	7.98001	-4.44971	0.000186682	0.0150321	0.813869
212829_at	phosphatidylinositol-5-phosphate 4-kinase type 2 alpha	PIP4K2A	5305	1.33222	10.3958	4.44847	0.000187257	0.0150563	0.810987
1564632_at				-1.91478	5.31791	-4.44562	0.00018859	0.0151412	0.804348
236077_at	glucosidase alpha, neutral C	GANC	2595	-0.841411	8.14053	-4.44367	0.000189503	0.0151922	0.799827
214835_s_at	succinate-CoA ligase GDP-forming beta subunit	SUCLG2	8801	-0.995104	12.1681	-4.44228	0.000190159	0.0152225	0.796592
1555889_a_at	cartilage associated protein	CRTAP	10491	1.07412	11.9863	4.44044	0.000191033	0.0152701	0.7923
206306_at	ryanodine receptor 3	RYR3	6263	2.52027	6.49853	4.43932	0.000191566	0.0152903	0.789693
201842_s_at	EGF containing fibulin like extracellular matrix protein 1	EFEMP1	2202	1.78755	10.6812	4.43639	0.000192961	0.0153793	0.782896
223378_at	GLIS family zinc finger 2	GLIS2	84662	1.21975	8.47603	4.43471	0.000193772	0.0154154	0.778972
214697_s_at	polypyrimidine tract binding protein 3	PTBP3	9991	-1.36214	9.32636	-4.43428	0.000193979	0.0154154	0.777975
228824_s_at	prostaglandin reductase 1	PTGR1	22949	-1.84864	9.16106	-4.42797	0.000197045	0.0156363	0.763293
223296_at	solute carrier family 25 member 33	SLC25A33	84275	-1.2747	9.75882	-4.4268	0.000197615	0.0156588	0.760591
213338_at	transmembrane protein 158 (gene/pseudogene)	TMEM158	25907	1.19961	8.43323	4.42093	0.000200523	0.0158662	0.746918
203147_s_at	tripartite motif containing 14	TRIM14	9830	-1.06057	9.71045	-4.41919	0.00020139	0.0158943	0.742876
228740_at				2.00203	6.69924	4.41884	0.000201563	0.0158943	0.742076
205366_s_at	homeobox B6	HOXB6	3216	-1.05276	9.10948	-4.41837	0.000201801	0.0158943	0.740971
212958_x_at	peptidylglycine alpha-amidating monooxygenase	PAM	5066	0.970185	11.315	4.41733	0.000202323	0.0158943	0.738552
217791_s_at	aldehyde dehydrogenase 18 family member A1	ALDH18A1	5832	-1.31538	11.4729	-4.41731	0.000202331	0.0158943	0.738516
237802_at	XK related 4	XKR4	114786	2.05294	7.84757	4.416	0.00020299	0.015905	0.735471
204069_at	Meis homeobox 1	MEIS1	4211	1.62646	10.0392	4.41589	0.000203049	0.015905	0.7352
336_at	thromboxane A2 receptor	TBXA2R	6915	1.27846	7.63744	4.4122	0.00020492	0.0160135	0.726614
225792_at	hook microtubule tethering protein 1	HOOK1	51361	-2.05203	10.2291	-4.41196	0.00020504	0.0160135	0.726065
200911_s_at	transforming acidic coiled-coil containing protein 1	TACC1	6867	1.07252	12.4892	4.41143	0.000205312	0.0160135	0.724824
227204_at	par-6 family cell polarity regulator gamma	PARD6G	84552	1.69986	7.89596	4.40792	0.000207108	0.0161305	0.716675
227438_at	alpha kinase 1	ALPK1	80216	-1.72178	7.52779	-4.40731	0.000207421	0.0161319	0.715259
216693_x_at	hepatoma-derived growth factor, related protein 3	HDGFRP3	50810	1.4292	8.60706	4.4057	0.000208252	0.0161735	0.711518
236158_at				2.10621	5.15247	4.40301	0.000209651	0.0162443	0.70525
226733_at	6-phosphofructo-2-kinase/fructose-2,6-biphosphatase 2	PFKFB2	5208	-1.41068	10.1553	-4.40248	0.000209928	0.0162443	0.704016
210298_x_at	four and a half LIM domains 1	FHL1	2273	2.2477	10.1409	4.40224	0.000210055	0.0162443	0.70345
235721_at	deltex E3 ubiquitin ligase 3	DTX3	196403	1.33461	8.56124	4.39509	0.000213818	0.016512	0.686832
214436_at	F-box and leucine rich repeat protein 2	FBXL2	25827	2.36838	6.18544	4.39125	0.000215868	0.0166004	0.6779
213322_at	O-acyl-ADP-ribose deacylase 1	OARD1	221443	-0.706429	9.79622	-4.39018	0.000216441	0.0166004	0.675419
229974_at	EvC ciliary complex subunit 2	EVC2	132884	2.51001	5.57889	4.38996	0.000216562	0.0166004	0.674897
233223_at				1.38739	9.17929	4.38956	0.000216778	0.0166004	0.673963
200600_at	moesin	MSN	4478	1.49916	11.4295	4.38916	0.000216994	0.0166004	0.673032
217833_at	synaptotagmin binding cytoplasmic RNA interacting protein	SYNCRIP	10492	0.946751	10.9072	4.38905	0.000217052	0.0166004	0.672781
204750_s_at	desmocollin 2	DSC2	1824	-1.95439	9.45228	-4.38898	0.000217088	0.0166004	0.672625
210273_at	protocadherin 7	PCDH7	5099	1.53489	8.41263	4.38757	0.000217852	0.0166356	0.669337
203865_s_at	adenosine deaminase, RNA specific B1	ADARB1	104	2.12674	8.51965	4.38681	0.000218262	0.0166437	0.667576
206928_at	zinc finger protein 124	ZNF124	7678	-1.14846	9.17751	-4.3861	0.000218648	0.0166499	0.665922
206201_s_at	mesenchyme homeobox 2	MEOX2	4223	2.70924	6.5207	4.385	0.000219249	0.0166667	0.663355
204688_at	sarcoglycan epsilon	SGCE	8910	1.73885	9.71007	4.38457	0.000219479	0.0166667	0.662374
213909_at	leucine rich repeat containing 15	LRRC15	131578	2.04408	6.70445	4.3818	0.000220999	0.0167588	0.655916
1558828_s_at	cardiac mesoderm enhancer-associated non-coding RNA	CARMN	728264	2.7965	7.87141	4.38075	0.000221573	0.0167791	0.653487
239461_at	polypeptide N-acetylgalactosaminyltransferase 15	GALNT15	117248	1.69337	5.81297	4.37966	0.000222176	0.0167936	0.650946
209079_x_at	protocadherin gamma subfamily A, 1///protocadherin gamma subfamily A, 2///protocadherin gamma subfamily A, 3///protocadherin gamma subfamily A, 4///protocadherin gamma subfamily A, 5///protocadherin gamma subfamily A, 6///protocadherin gamma subfamily A, 7///protocadherin gamma subfamily A, 9///protocadherin gamma subfamily A, 10///protocadherin gamma subfamily A, 11///protocadherin gamma subfami…	PCDHGA1///PCDHGA2///PCDHGA3///PCDHGA4///PCDHGA5///PCDHGA6///PCDHGA7///PCDHGA9///PCDHGA10///PCDHGA11///PCDHGB1///PCDHGB2///PCDHGB3///PCDHGB5///PCDHGB6///PCDHGB7///PCDHGC4///PCDHGC5///PCDHGA12///PCDHGA8///PCDHGB4///PCDHGC3	56114///56113///56112///56111///56110///56109///56108///56107///56106///56105///56104///56103///56102///56101///56100///56099///56098///56097///26025///9708///8641///5098	1.34868	8.97927	4.37886	0.000222617	0.0167936	0.649089
209900_s_at	solute carrier family 16 member 1	SLC16A1	6566	-1.26111	10.7587	-4.37874	0.000222686	0.0167936	0.648798
202037_s_at	secreted frizzled related protein 1	SFRP1	6422	2.37723	8.67819	4.37754	0.000223349	0.0168204	0.646015
200771_at	laminin subunit gamma 1	LAMC1	3915	1.41938	11.1952	4.37451	0.000225037	0.0169242	0.63897
224663_s_at	cofilin 2	CFL2	1073	2.13143	9.64078	4.37382	0.00022542	0.0169255	0.637377
227727_at	MAS related GPR family member F	MRGPRF	116535	2.3968	9.00758	4.3729	0.000225939	0.0169255	0.635225
202003_s_at	acetyl-CoA acyltransferase 2	ACAA2	10449	-1.45321	12.9892	-4.37282	0.000225983	0.0169255	0.635044
204595_s_at	stanniocalcin 1	STC1	6781	1.58487	7.20082	4.37227	0.000226294	0.0169256	0.633758
209488_s_at	RNA binding protein with multiple splicing	RBPMS	11030	1.68021	9.81229	4.37154	0.000226705	0.0169332	0.632057
210105_s_at	FYN proto-oncogene, Src family tyrosine kinase	FYN	2534	1.30851	10.7979	4.36705	0.000229247	0.0170997	0.621623
201539_s_at	four and a half LIM domains 1	FHL1	2273	2.22833	9.76541	4.3637	0.000231164	0.0171971	0.613831
200632_s_at	N-myc downstream regulated 1	NDRG1	10397	-1.16036	13.6344	-4.36367	0.000231182	0.0171971	0.613759
238999_at				-2.264	7.71743	-4.36261	0.000231789	0.0172153	0.611305
222781_s_at	chromosome 9 open reading frame 40	C9orf40	55071	-0.976231	9.47418	-4.36164	0.000232346	0.0172153	0.609058
213908_at	WAS protein homolog associated with actin, golgi membranes and microtubules pseudogene 2///WAS protein homolog associated with actin, golgi membranes and microtubules pseudogene 3	WHAMMP2///WHAMMP3	440253///339005	1.40757	7.34948	4.3616	0.000232371	0.0172153	0.608961
232491_at				2.09829	6.92779	4.36025	0.000233151	0.0172497	0.605822
209460_at	4-aminobutyrate aminotransferase	ABAT	18	-1.46276	9.71502	-4.35912	0.000233806	0.0172748	0.603198
219850_s_at	ETS homologous factor	EHF	26298	-1.76882	10.0018	-4.35665	0.000235245	0.0173577	0.597455
209540_at	insulin like growth factor 1	IGF1	3479	1.2379	8.54981	4.35364	0.000237016	0.0174648	0.590437
208891_at	dual specificity phosphatase 6	DUSP6	1848	0.995143	11.7936	4.35124	0.000238431	0.0175224	0.58487
201942_s_at	carboxypeptidase D	CPD	1362	-1.38535	8.26483	-4.35123	0.00023844	0.0175224	0.584835
224476_s_at	mesoderm posterior bHLH transcription factor 1	MESP1	55897	-2.24111	7.6768	-4.34885	0.000239852	0.017576	0.579308
210791_s_at	Rho GTPase activating protein 32	ARHGAP32	9743	-1.15288	8.90362	-4.34848	0.000240074	0.017576	0.578442
202772_at	3-hydroxymethyl-3-methylglutaryl-CoA lyase	HMGCL	3155	-0.86763	11.1768	-4.348	0.000240361	0.017576	0.577323
240509_s_at	gremlin 2, DAN family BMP antagonist	GREM2	64388	2.73824	7.34938	4.34784	0.000240454	0.017576	0.576964
216442_x_at	fibronectin 1	FN1	2335	2.41972	12.4399	4.34555	0.000241828	0.0176119	0.571633
228274_at	serine dehydratase like	SDSL	113675	-2.39769	6.73714	-4.34527	0.000241994	0.0176119	0.570989
229061_s_at	solute carrier family 25 member 13	SLC25A13	10165	-1.00245	8.08673	-4.34478	0.00024229	0.0176119	0.569844
45749_at	family with sequence similarity 65 member A	FAM65A	79567	0.815071	9.82624	4.34466	0.000242361	0.0176119	0.569573
228540_at	QKI, KH domain containing RNA binding	QKI	9444	2.08891	6.24592	4.34434	0.000242557	0.0176119	0.568817
215933_s_at	hematopoietically expressed homeobox	HHEX	3087	1.26604	8.52319	4.34377	0.000242895	0.0176131	0.567511
1553732_s_at	centrosomal protein 89	CEP89	84902	1.43197	6.57336	4.34017	0.000245078	0.0177479	0.55914
201361_at	transmembrane protein 109	TMEM109	79073	0.93399	10.1071	4.33913	0.000245713	0.0177703	0.55672
210198_s_at	proteolipid protein 1	PLP1	5354	1.63236	9.23619	4.33767	0.000246604	0.0178112	0.553331
226806_s_at	nuclear factor I A	NFIA	4774	0.999811	10.6928	4.33708	0.000246967	0.0178139	0.551958
201462_at	secernin 1	SCRN1	9805	1.2227	9.47539	4.33612	0.000247557	0.0178329	0.549724
1554141_s_at	WD repeat domain 78	WDR78	79819	-2.43088	7.22781	-4.33163	0.000250333	0.0180092	0.539289
226280_at	BCL2 interacting protein 2	BNIP2	663	1.08105	9.75636	4.32894	0.000252014	0.0181063	0.533028
218711_s_at	serum deprivation response	SDPR	8436	1.51682	8.65152	4.32678	0.000253371	0.018159	0.528006
213113_s_at	solute carrier family 43 member 3	SLC43A3	29015	1.04354	9.08964	4.32671	0.000253413	0.018159	0.52785
212464_s_at	fibronectin 1	FN1	2335	2.39124	12.1989	4.32571	0.000254042	0.0181803	0.525529
224396_s_at	asporin	ASPN	54829	2.31401	7.53777	4.32447	0.000254832	0.018213	0.522625
224221_s_at	vav guanine nucleotide exchange factor 3	VAV3	10451	-2.48014	9.04136	-4.32393	0.000255174	0.0182136	0.521372
203035_s_at	protein inhibitor of activated STAT 3	PIAS3	10401	1.84239	7.29646	4.32018	0.000257561	0.0183185	0.51266
203790_s_at	reactive intermediate imine deaminase A homolog	RIDA	10247	-1.00292	9.97857	-4.31994	0.000257714	0.0183185	0.512105
223741_s_at	tweety family member 2	TTYH2	94015	1.16325	8.72869	4.31986	0.000257767	0.0183185	0.511912
236860_at	neuropeptide Y receptor Y6 (pseudogene)	NPY6R	4888	-2.30276	7.48457	-4.31923	0.000258171	0.0183185	0.510447
221870_at	EH domain containing 2	EHD2	30846	2.95882	6.88371	4.319	0.000258318	0.0183185	0.509915
213275_x_at	cathepsin B	CTSB	1508	0.786019	12.1557	4.31401	0.000261535	0.0185226	0.498336
203404_at	armadillo repeat containing, X-linked 2	ARMCX2	9823	1.38884	9.08177	4.31265	0.000262421	0.0185473	0.495173
209442_x_at	ankyrin 3, node of Ranvier (ankyrin G)	ANK3	288	-1.11611	10.7545	-4.31244	0.000262563	0.0185473	0.494666
225662_at	sterile alpha motif and leucine zipper containing kinase AZK	ZAK	51776	1.94818	10.203	4.3106	0.000263763	0.0186021	0.490401
217874_at	succinate-CoA ligase alpha subunit	SUCLG1	8802	-0.780404	13.0658	-4.31021	0.000264018	0.0186021	0.489494
222379_at	potassium voltage-gated channel subfamily E regulatory subunit 4	KCNE4	23704	2.0802	7.0783	4.30922	0.000264669	0.0186111	0.487192
234864_s_at	transient receptor potential cation channel subfamily M member 6	TRPM6	140803	-2.29695	6.62996	-4.30898	0.000264827	0.0186111	0.486634
215300_s_at	flavin containing monooxygenase 5	FMO5	2330	-1.77004	8.26004	-4.30773	0.000265651	0.0186362	0.483727
217966_s_at	family with sequence similarity 129 member A	FAM129A	116496	2.03758	8.97634	4.3074	0.000265866	0.0186362	0.482972
202238_s_at	uncharacterized LOC101928916///nicotinamide N-methyltransferase	LOC101928916///NNMT	101928916///4837	1.92018	8.28398	4.30605	0.00026676	0.0186629	0.479829
234008_s_at	carboxylesterase 3	CES3	23491	-1.72539	8.70485	-4.3058	0.00026693	0.0186629	0.479234
233932_at				2.29849	6.27333	4.30486	0.00026755	0.0186631	0.477064
209870_s_at	amyloid beta precursor protein binding family A member 2	APBA2	321	1.98916	7.01429	4.30476	0.000267615	0.0186631	0.476835
222456_s_at	LIM domain and actin binding 1	LIMA1	51474	-1.86032	9.21449	-4.30349	0.00026846	0.0186982	0.473887
218676_s_at	phosphatidylcholine transfer protein	PCTP	58488	-1.00386	10.1724	-4.30254	0.000269098	0.0187188	0.471667
209081_s_at	collagen type XVIII alpha 1 chain	COL18A1	80781	1.57085	8.64174	4.30074	0.000270302	0.0187786	0.467493
236038_at	ring finger protein 150	RNF150	57484	1.72571	7.90216	4.29941	0.0002712	0.0188171	0.464388
218498_s_at	endoplasmic reticulum oxidoreductase 1 alpha	ERO1A	30001	-1.11577	8.80104	-4.29859	0.000271751	0.0188314	0.46249
238621_at	formin 1	FMN1	342184	-1.96445	7.12258	-4.2965	0.000273163	0.0188881	0.457643
1565162_s_at	microsomal glutathione S-transferase 1	MGST1	4257	-2.68667	11.5509	-4.29636	0.00027326	0.0188881	0.457311
208636_at	actinin alpha 1	ACTN1	87	1.50116	12.1915	4.29424	0.000274701	0.018952	0.452389
210036_s_at	potassium voltage-gated channel subfamily H member 2	KCNH2	3757	1.44518	9.02707	4.29399	0.000274877	0.018952	0.451791
222982_x_at	solute carrier family 38 member 2	SLC38A2	54407	0.833736	12.933	4.29279	0.000275693	0.0189843	0.449017
234752_x_at	dystrophin	DMD	1756	2.23812	4.21901	4.29019	0.00027748	0.0190833	0.442976
209615_s_at	p21 (RAC1) activated kinase 1	PAK1	5058	-1.21606	8.82809	-4.28739	0.000279417	0.0191553	0.436467
212135_s_at	ATPase plasma membrane Ca2+ transporting 4	ATP2B4	493	1.77319	10.6581	4.2872	0.000279553	0.0191553	0.436013
221563_at	dual specificity phosphatase 10	DUSP10	11221	1.4916	8.20491	4.28709	0.000279625	0.0191553	0.435772
1557236_at	apolipoprotein L6	APOL6	80830	-0.779146	7.48219	-4.28649	0.000280042	0.0191553	0.434379
239921_at	collagen type XXVIII alpha 1 chain	COL28A1	340267	2.07929	7.56818	4.28615	0.000280279	0.0191553	0.433587
225566_at	neuropilin 2	NRP2	8828	2.67119	6.59249	4.28494	0.000281122	0.0191889	0.430779
212067_s_at	complement C1r subcomponent	C1R	715	1.05261	10.8089	4.28116	0.000283776	0.019346	0.421988
227133_at	family with sequence similarity 199, X-linked	FAM199X	139231	-1.01745	9.86727	-4.27727	0.000286531	0.0195094	0.412953
223987_at	chordin like 2	CHRDL2	25884	2.48054	5.8993	4.2762	0.00028729	0.0195368	0.410478
213894_at	thrombospondin type 1 domain containing 7A	THSD7A	221981	1.90478	7.31397	4.27251	0.000289939	0.0196925	0.401893
227332_at	PXN antisense RNA 1	PXN-AS1	100506649	-1.90687	5.37737	-4.27117	0.000290905	0.0197106	0.398782
1558105_a_at	solute carrier family 9 member A7	SLC9A7	84679	1.73244	6.54501	4.27089	0.000291105	0.0197106	0.398139
222646_s_at	endoplasmic reticulum oxidoreductase 1 alpha	ERO1A	30001	-1.02334	9.34234	-4.27064	0.000291288	0.0197106	0.397552
209487_at	RNA binding protein with multiple splicing	RBPMS	11030	1.75067	10.1058	4.26956	0.000292073	0.0197329	0.395035
225387_at	tetraspanin 5	TSPAN5	10098	2.15928	6.95796	4.2689	0.000292547	0.0197329	0.393519
219584_at	phospholipase A1 member A	PLA1A	51365	1.88206	6.43796	4.2686	0.000292766	0.0197329	0.39282
213374_x_at	3-hydroxyisobutyryl-CoA hydrolase	HIBCH	26275	-0.879395	10.6823	-4.26808	0.000293144	0.0197329	0.391611
203354_s_at	pleckstrin and Sec7 domain containing 3	PSD3	23362	-1.57914	8.6489	-4.26724	0.000293755	0.0197329	0.389664
209905_at	HOXA10-HOXA9 readthrough///microRNA 196b///homeobox A9	HOXA10-HOXA9///MIR196B///HOXA9	100534589///442920///3205	-1.31215	9.70142	-4.26721	0.000293784	0.0197329	0.389574
32625_at	natriuretic peptide receptor 1	NPR1	4881	1.80772	7.18121	4.26612	0.00029458	0.0197622	0.387042
213247_at	sushi, von Willebrand factor type A, EGF and pentraxin domain containing 1	SVEP1	79987	2.2204	7.84743	4.2655	0.000295034	0.0197684	0.385601
221751_at	pantothenate kinase 3	PANK3	79646	-0.859544	12.3998	-4.25947	0.000299482	0.0200285	0.371607
241897_at				1.37464	8.87033	4.25925	0.000299649	0.0200285	0.371085
226237_at	collagen type VIII alpha 1 chain	COL8A1	1295	1.79801	7.10256	4.25815	0.000300468	0.0200442	0.368534
219023_at	adaptor related protein complex 1 associated regulatory protein	AP1AR	55435	-1.0108	9.3958	-4.25795	0.000300617	0.0200442	0.368071
206359_at	suppressor of cytokine signaling 3	SOCS3	9021	2.44004	6.62386	4.25351	0.000303947	0.0202416	0.357767
210452_x_at	cytochrome P450 family 4 subfamily F member 2	CYP4F2	8529	-2.42392	7.8757	-4.2494	0.000307066	0.0204244	0.348219
243622_at	uncharacterized LOC145694	LOC145694	145694	-1.93511	5.73854	-4.24873	0.000307579	0.0204337	0.346658
213869_x_at	Thy-1 cell surface antigen	THY1	7070	1.7482	8.69306	4.24661	0.000309203	0.0205166	0.341736
218739_at	abhydrolase domain containing 5	ABHD5	51099	-1.41857	9.28142	-4.24531	0.0003102	0.0205578	0.338724
223268_at	chromosome 11 open reading frame 54	C11orf54	28970	-1.10377	11.9481	-4.24174	0.000312962	0.020665	0.330435
226482_s_at	thiosulfate sulfurtransferase like domain containing 1	TSTD1	100131187	-1.22698	11.5644	-4.24166	0.000313025	0.020665	0.330249
213215_at	C15orf38-AP3S2 readthrough///adaptor related protein complex 3 sigma 2 subunit	C15orf38-AP3S2///AP3S2	100526783///10239	-0.868937	10.0916	-4.24155	0.000313107	0.020665	0.330002
218806_s_at	vav guanine nucleotide exchange factor 3	VAV3	10451	-1.87098	10.5531	-4.24127	0.000313329	0.020665	0.329338
229265_at	SKI proto-oncogene	SKI	6497	0.866397	10.0806	4.23852	0.000315472	0.0207667	0.322966
229127_at	junctional adhesion molecule 2	JAM2	58494	1.4371	9.01396	4.23832	0.000315631	0.0207667	0.322494
207480_s_at	Meis homeobox 2	MEIS2	4212	1.79005	9.27024	4.23768	0.000316137	0.0207679	0.320999
1557953_at	zinc finger with KRAB and SCAN domains 1	ZKSCAN1	7586	-0.806057	10.0391	-4.23733	0.000316408	0.0207679	0.320195
202447_at	2,4-dienoyl-CoA reductase 1, mitochondrial	DECR1	1666	-0.82354	12.0397	-4.23617	0.000317325	0.020803	0.31749
217995_at	sulfide quinone reductase-like (yeast)	SQRDL	58472	-1.28437	13.5957	-4.23547	0.000317871	0.0208139	0.315882
205140_at	fucose-1-phosphate guanylyltransferase	FPGT	8790	-0.797288	9.30362	-4.2331	0.00031975	0.0209119	0.31037
201888_s_at	interleukin 13 receptor subunit alpha 1	IL13RA1	3597	-0.965653	9.24776	-4.23074	0.000321632	0.020988	0.304885
202834_at	angiotensinogen	AGT	183	-1.02335	8.34086	-4.23067	0.000321681	0.020988	0.304741
204337_at	regulator of G-protein signaling 4	RGS4	5999	2.50086	6.07352	4.22965	0.000322499	0.0210163	0.302366
222906_at	feline leukemia virus subgroup C cellular receptor 1	FLVCR1	28982	-1.0615	8.91739	-4.22832	0.000323569	0.0210554	0.299271
230008_at	thrombospondin type 1 domain containing 7A	THSD7A	221981	1.25527	7.73169	4.22794	0.00032387	0.0210554	0.298401
201940_at	carboxypeptidase D	CPD	1362	-1.02206	9.65356	-4.22709	0.000324556	0.0210588	0.296422
218341_at	phosphopantothenoylcysteine synthetase	PPCS	79717	-0.843903	11.0196	-4.22692	0.000324692	0.0210588	0.29603
219321_at	membrane palmitoylated protein 5	MPP5	64398	-1.15896	9.73508	-4.22614	0.000325325	0.0210748	0.294211
203146_s_at	gamma-aminobutyric acid type B receptor subunit 1	GABBR1	2550	1.28734	9.08684	4.2247	0.000326488	0.0211251	0.290874
1553117_a_at	serine/threonine kinase 38	STK38	11329	-1.0029	10.3719	-4.22391	0.000327128	0.0211415	0.289044
203336_s_at	integrin subunit beta 1 binding protein 1	ITGB1BP1	9270	0.848403	9.73058	4.22073	0.00032972	0.0212573	0.281664
202746_at	integral membrane protein 2A	ITM2A	9452	1.12395	10.4547	4.2205	0.000329909	0.0212573	0.281127
218102_at	deoxyribose-phosphate aldolase	DERA	51071	-0.778673	11.5639	-4.22029	0.000330086	0.0212573	0.280626
203860_at	propionyl-CoA carboxylase alpha subunit	PCCA	5095	-1.11709	10.2773	-4.21933	0.000330867	0.0212776	0.278417
206623_at	phosphodiesterase 6A	PDE6A	5145	-2.11646	8.15786	-4.21895	0.00033118	0.0212776	0.277533
226820_at	zinc finger protein 362	ZNF362	149076	1.00951	10.5498	4.21787	0.000332072	0.0213099	0.275018
235256_s_at	galactose mutarotase	GALM	130589	-1.2852	10.2965	-4.217	0.000332788	0.0213308	0.273004
1566608_at				-2.12012	5.03962	-4.21545	0.000334073	0.0213881	0.269402
233955_x_at	CXXC finger protein 5	CXXC5	51523	0.714705	10.7539	4.21336	0.000335808	0.021453	0.264559
203723_at	inositol-trisphosphate 3-kinase B	ITPKB	3707	1.38995	9.33308	4.21225	0.000336738	0.021453	0.261972
213371_at	LIM domain binding 3	LDB3	11155	3.57764	7.54546	4.21196	0.000336978	0.021453	0.261308
202112_at	von Willebrand factor	VWF	7450	1.10896	9.57085	4.21177	0.000337137	0.021453	0.260866
229487_at	early B-cell factor 1	EBF1	1879	1.63333	7.87051	4.21154	0.000337329	0.021453	0.260333
244276_at	klotho beta	KLB	152831	-1.37677	7.90806	-4.21141	0.000337441	0.021453	0.260024
212187_x_at	prostaglandin D2 synthase	PTGDS	5730	2.21056	11.2921	4.21015	0.000338501	0.0214954	0.257092
203431_s_at	Rho GTPase activating protein 32	ARHGAP32	9743	-1.50911	9.92524	-4.20896	0.000339496	0.0215336	0.254348
212154_at	syndecan 2	SDC2	6383	1.78923	8.64774	4.20682	0.00034131	0.0216062	0.249366
228442_at	nuclear factor of activated T-cells 2	NFATC2	4773	1.04308	9.125	4.20635	0.000341705	0.0216062	0.248284
201411_s_at	pleckstrin homology domain containing B2	PLEKHB2	55041	-1.6128	10.3708	-4.20621	0.000341826	0.0216062	0.247952
207180_s_at	HIV-1 Tat interactive protein 2	HTATIP2	10553	-1.07188	10.858	-4.20519	0.000342693	0.021631	0.245584
231012_at	solute carrier family 35 member G1	SLC35G1	159371	-0.873649	8.45927	-4.20482	0.00034301	0.021631	0.24472
222262_s_at	ethanolamine kinase 1	ETNK1	55500	-3.1421	10.031	-4.20426	0.000343481	0.0216357	0.243438
226152_at	tetratricopeptide repeat domain 7B	TTC7B	145567	2.26137	7.5878	4.20367	0.000343991	0.0216429	0.24205
230102_at	ETS variant 5	ETV5	2119	1.8385	5.57296	4.19921	0.000347816	0.0218584	0.231714
209946_at	vascular endothelial growth factor C	VEGFC	7424	1.24689	7.91389	4.1985	0.000348429	0.0218718	0.230068
227013_at	large tumor suppressor kinase 2	LATS2	26524	0.979032	9.94398	4.19757	0.000349234	0.0218972	0.227911
208078_s_at	salt inducible kinase 1	SIK1	150094	1.8939	9.08847	4.19605	0.000350553	0.021945	0.224386
219578_s_at	cytoplasmic polyadenylation element binding protein 1	CPEB1	64506	1.99598	6.24752	4.19577	0.000350798	0.021945	0.223732
210086_at	hair growth associated	HR	55806	-1.78148	7.87341	-4.19482	0.000351631	0.0219719	0.221516
212203_x_at	interferon induced transmembrane protein 3	IFITM3	10410	1.08961	12.937	4.19263	0.000353548	0.0220665	0.216434
217140_s_at	voltage dependent anion channel 1	VDAC1	7416	-1.00672	11.7406	-4.19121	0.000354796	0.0221192	0.213139
225450_at	angiomotin like 1	AMOTL1	154810	1.75473	9.35263	4.18994	0.000355911	0.0221567	0.210208
214027_x_at	SPT20 homolog, SAGA complex component///desmin	SUPT20H///DES	55578///1674	2.86671	10.0019	4.18909	0.000356662	0.0221567	0.208237
212526_at	spastic paraplegia 20 (Troyer syndrome)	SPG20	23111	1.45747	8.82919	4.18906	0.000356688	0.0221567	0.208169
217757_at	alpha-2-macroglobulin	A2M	2	1.17182	12.9005	4.18869	0.000357019	0.0221567	0.207302
234987_at	SAM and HD domain containing deoxynucleoside triphosphate triphosphohydrolase 1	SAMHD1	25939	0.995496	10.1037	4.18809	0.000357547	0.0221605	0.205922
204424_s_at	LIM domain only 3	LMO3	55885	3.40721	7.77444	4.18752	0.000358056	0.0221605	0.204592
227419_x_at	placenta specific 9	PLAC9	219348	1.73545	7.77356	4.1871	0.000358434	0.0221605	0.203606
231846_at	FAD dependent oxidoreductase domain containing 2	FOXRED2	80020	1.50683	6.98074	4.18679	0.000358702	0.0221605	0.202907
225990_at	BOC cell adhesion associated, oncogene regulated	BOC	91653	1.4034	8.84571	4.18597	0.000359435	0.0221807	0.200998
220985_s_at	ring finger protein 170	RNF170	81790	-0.919156	8.87494	-4.18492	0.000360377	0.0222073	0.198551
218641_at	chromosome 11 open reading frame 95	C11orf95	65998	0.843558	9.45029	4.18442	0.000360826	0.0222073	0.197388
206288_at	protein geranylgeranyltransferase type I subunit beta	PGGT1B	5229	-1.6962	7.59112	-4.18406	0.000361145	0.0222073	0.196561
205032_at	integrin subunit alpha 2	ITGA2	3673	-1.4185	8.35249	-4.18359	0.000361569	0.0222073	0.195465
227915_at	ankyrin repeat and SOCS box containing 2	ASB2	51676	1.95523	9.15552	4.18278	0.000362297	0.0222073	0.193584
1561863_a_at				1.75564	5.82911	4.18236	0.00036267	0.0222073	0.192623
225381_at	mir-100-let-7a-2 cluster host gene	MIR100HG	399959	2.18655	8.23094	4.18212	0.000362888	0.0222073	0.192062
222209_s_at	transmembrane protein 135	TMEM135	65084	-0.834093	10.4346	-4.18144	0.000363502	0.0222073	0.190481
40093_at	basal cell adhesion molecule (Lutheran blood group)	BCAM	4059	1.13085	8.8571	4.18118	0.000363734	0.0222073	0.189886
230004_at	ubiquitin specific peptidase 24	USP24	23358	1.8317	6.76377	4.18097	0.000363927	0.0222073	0.18939
242013_at	BCL2 like 15	BCL2L15	440603	-1.97535	9.85671	-4.18046	0.000364387	0.0222095	0.188209
202878_s_at	CD93 molecule	CD93	22918	1.30247	10.1999	4.17971	0.000365068	0.0222095	0.186465
218888_s_at	neuropilin and tolloid like 2	NETO2	81831	-2.11903	9.62518	-4.17958	0.000365183	0.0222095	0.18617
242285_at				-2.20967	4.92097	-4.17816	0.000366473	0.0222398	0.182874
209248_at	growth hormone inducible transmembrane protein	GHITM	27069	-0.803355	13.3655	-4.17814	0.000366494	0.0222398	0.182821
225782_at	methionine sulfoxide reductase B3	MSRB3	253827	2.81553	9.90247	4.17587	0.00036856	0.0223276	0.177567
226283_at	POC1 centriolar protein B	POC1B	282809	-0.973166	9.71796	-4.17566	0.000368757	0.0223276	0.177067
238821_at	cleavage stimulation factor subunit 2	CSTF2	1478	-0.952111	7.53428	-4.17501	0.00036935	0.0223387	0.175564
209406_at	BCL2 associated athanogene 2	BAG2	9532	2.55455	8.10186	4.17208	0.000372042	0.0224767	0.168779
224436_s_at	nipsnap homolog 3A	NIPSNAP3A	25934	-1.00397	10.2809	-4.17097	0.000373067	0.0225137	0.166207
1555945_s_at	family with sequence similarity 120A	FAM120A	23196	-1.05081	10.7139	-4.17022	0.000373766	0.0225311	0.164456
201957_at	protein phosphatase 1 regulatory subunit 12B	PPP1R12B	4660	1.77015	10.6742	4.16892	0.000374971	0.0225788	0.161449
208950_s_at	aldehyde dehydrogenase 7 family member A1	ALDH7A1	501	-0.816459	9.97579	-4.16807	0.000375766	0.0226018	0.159469
204412_s_at	neurofilament heavy polypeptide	NEFH	4744	2.13415	5.89298	4.16747	0.000376326	0.0226106	0.158078
206153_at	cytochrome P450 family 4 subfamily F member 11	CYP4F11	57834	-2.7349	5.83999	-4.16681	0.000376937	0.0226225	0.15656
227326_at	matrix remodeling associated 7	MXRA7	439921	1.85692	8.3591	4.16621	0.000377502	0.0226315	0.155161
204797_s_at	echinoderm microtubule associated protein like 1	EML1	2009	1.75606	8.6614	4.16543	0.00037823	0.0226503	0.153362
203647_s_at	ferredoxin 1	FDX1	2230	-0.765329	11.0881	-4.1642	0.000379389	0.0226949	0.150501
45297_at	EH domain containing 2	EHD2	30846	1.56049	8.50001	4.16252	0.000380971	0.0227646	0.146612
1552472_a_at	ArfGAP with coiled-coil, ankyrin repeat and PH domains 2	ACAP2	23527	-1.10293	8.99095	-4.15896	0.000384356	0.0229108	0.138345
223380_s_at	large tumor suppressor kinase 2	LATS2	26524	1.02055	10.3978	4.15893	0.000384385	0.0229108	0.138275
218501_at	Rho guanine nucleotide exchange factor 3	ARHGEF3	50650	1.14781	10.2781	4.15844	0.000384852	0.0229108	0.13714
209865_at	solute carrier family 35 member A3	SLC35A3	23443	-1.60404	10.6744	-4.15818	0.000385094	0.0229108	0.136553
1561624_at	uncharacterized LOC101927537	LOC101927537	101927537	1.92023	6.17431	4.15701	0.00038622	0.0229528	0.133826
214414_x_at	hemoglobin subunit alpha 2///hemoglobin subunit alpha 1	HBA2///HBA1	3040///3039	2.27374	11.6783	4.1559	0.00038728	0.0229908	0.131264
231736_x_at	microsomal glutathione S-transferase 1	MGST1	4257	-1.97662	12.9337	-4.15396	0.00038915	0.0230561	0.126763
209195_s_at	adenylate cyclase 6	ADCY6	112	-1.00612	10.1941	-4.15389	0.000389223	0.0230561	0.126586
227314_at	integrin subunit alpha 2	ITGA2	3673	-2.1942	8.70234	-4.15173	0.000391306	0.0231197	0.1216
227197_at	Rho guanine nucleotide exchange factor 26	ARHGEF26	26084	1.36464	8.53255	4.15155	0.000391486	0.0231197	0.121171
234689_at	patched domain containing 4	PTCHD4	442213	-2.11747	5.49594	-4.15119	0.000391831	0.0231197	0.120347
242500_at				2.07024	7.1746	4.15103	0.000391989	0.0231197	0.119971
235964_x_at	SAM and HD domain containing deoxynucleoside triphosphate triphosphohydrolase 1	SAMHD1	25939	1.13778	10.5835	4.14817	0.000394777	0.0232335	0.113347
206026_s_at	TNF alpha induced protein 6	TNFAIP6	7130	2.43129	6.48855	4.14799	0.000394962	0.0232335	0.112911
226952_at	ELL associated factor 1	EAF1	85403	-0.944989	8.67661	-4.14775	0.000395192	0.0232335	0.112365
225406_at	twisted gastrulation BMP signaling modulator 1	TWSG1	57045	0.897131	10.7043	4.14643	0.000396493	0.0232836	0.109294
204041_at	monoamine oxidase B	MAOB	4129	1.62624	9.11152	4.14602	0.000396897	0.0232836	0.108344
203360_s_at	GJA9-MYCBP readthrough///gap junction protein alpha 9///MYC binding protein	GJA9-MYCBP///GJA9///MYCBP	100527950///81025///26292	-1.03404	9.89641	-4.14522	0.000397685	0.0233049	0.106489
242222_at	long intergenic non-protein coding RNA 1123///long intergenic non-protein coding RNA 1106	LINC01123///LINC01106	440894///151009	-1.84185	5.82354	-4.14465	0.000398241	0.0233125	0.105184
226795_at	leucine rich repeats and calponin homology domain containing 1	LRCH1	23143	0.901216	9.38154	4.1424	0.000400477	0.0233963	0.0999532
229799_s_at	neural cell adhesion molecule 1	NCAM1	4684	2.05279	6.54181	4.14234	0.000400529	0.0233963	0.0998326
220738_s_at	ribosomal protein S6 kinase A6	RPS6KA6	27330	-2.73949	5.4744	-4.14157	0.000401296	0.0234098	0.0980435
202131_s_at	RIO kinase 3	RIOK3	8780	-1.21576	10.4446	-4.14076	0.000402107	0.0234098	0.0961585
204400_at	embryonal Fyn-associated substrate	EFS	10278	1.10446	8.18507	4.14068	0.000402185	0.0234098	0.0959766
221584_s_at	potassium calcium-activated channel subfamily M alpha 1	KCNMA1	3778	1.61484	10.9281	4.14039	0.000402473	0.0234098	0.0953069
224796_at	ArfGAP with SH3 domain, ankyrin repeat and PH domain 1	ASAP1	50807	0.959225	10.3805	4.13849	0.000404377	0.0234956	0.0908978
213568_at	odd-skipped related transciption factor 2	OSR2	116039	2.21767	8.17847	4.13802	0.000404849	0.023498	0.0898076
200657_at	solute carrier family 25 member 5	SLC25A5	292	-1.02687	14.6305	-4.13643	0.000406452	0.023566	0.086117
207603_at	solute carrier family 4 member 7	SLC4A7	9497	1.99094	3.47602	4.13524	0.00040765	0.0236105	0.0833658
205961_s_at	PC4 and SFRS1 interacting protein 1	PSIP1	11168	1.07255	10.3525	4.13405	0.000408857	0.0236553	0.0806041
212387_at	transcription factor 4	TCF4	6925	1.22574	10.3886	4.13351	0.000409401	0.0236618	0.0793607
232712_at				2.51393	5.53031	4.13224	0.000410689	0.0237111	0.0764267
227780_s_at	endothelial cell surface expressed chemotaxis and apoptosis regulator	ECSCR	641700	1.18718	9.09808	4.1299	0.000413084	0.0238242	0.0709935
203666_at	C-X-C motif chemokine ligand 12	CXCL12	6387	1.36366	9.63317	4.12916	0.000413844	0.0238429	0.0692767
208084_at	uncharacterized LOC100505984///integrin subunit beta 6	LOC100505984///ITGB6	100505984///3694	-2.41839	6.90809	-4.12837	0.000414658	0.0238647	0.0674403
213151_s_at	septin 7	SEPT7	989	0.810582	13.2655	4.12734	0.000415718	0.0239005	0.0650557
203039_s_at	NADH:ubiquinone oxidoreductase core subunit S1	NDUFS1	4719	-0.823031	11.1468	-4.12604	0.000417062	0.0239526	0.0620411
222271_at				-1.23772	8.65294	-4.12513	0.000418	0.0239589	0.0599418
209543_s_at	CD34 molecule	CD34	947	1.48377	8.09869	4.1249	0.000418239	0.0239589	0.0594083
201311_s_at	SH3 domain binding glutamate rich protein like	SH3BGRL	6451	1.02069	11.4037	4.12396	0.00041921	0.0239589	0.0572412
217772_s_at	mitochondrial carrier 2	MTCH2	23788	-0.850553	11.6797	-4.12366	0.000419527	0.0239589	0.056536
203855_at	WD repeat domain 47	WDR47	22911	0.80664	9.18144	4.12353	0.000419666	0.0239589	0.0562258
205717_x_at	protocadherin gamma subfamily A, 1///protocadherin gamma subfamily A, 2///protocadherin gamma subfamily A, 3///protocadherin gamma subfamily A, 4///protocadherin gamma subfamily A, 5///protocadherin gamma subfamily A, 6///protocadherin gamma subfamily A, 7///protocadherin gamma subfamily A, 9///protocadherin gamma subfamily A, 10///protocadherin gamma subfamily A, 11///protocadherin gamma subfami…	PCDHGA1///PCDHGA2///PCDHGA3///PCDHGA4///PCDHGA5///PCDHGA6///PCDHGA7///PCDHGA9///PCDHGA10///PCDHGA11///PCDHGB1///PCDHGB2///PCDHGB3///PCDHGB5///PCDHGB6///PCDHGB7///PCDHGC4///PCDHGC5///PCDHGA12///PCDHGA8///PCDHGB4///PCDHGC3	56114///56113///56112///56111///56110///56109///56108///56107///56106///56105///56104///56103///56102///56101///56100///56099///56098///56097///26025///9708///8641///5098	1.10334	9.00511	4.1234	0.000419801	0.0239589	0.0559259
208396_s_at	phosphodiesterase 1A	PDE1A	5136	1.29276	7.68786	4.12171	0.000421565	0.0240345	0.0520069
231597_x_at				2.89629	5.75271	4.12036	0.000422975	0.0240897	0.0488894
237521_x_at				-2.02174	9.92278	-4.11966	0.000423708	0.0241064	0.0472709
213626_at	carbonyl reductase 4	CBR4	84869	-0.7691	10.0454	-4.11687	0.000426651	0.0242306	0.0408042
238115_at	DnaJ heat shock protein family (Hsp40) member C18	DNAJC18	202052	1.07834	7.90544	4.11675	0.000426778	0.0242306	0.0405267
201348_at	glutathione peroxidase 3	GPX3	2878	1.68064	11.1631	4.11632	0.000427234	0.0242313	0.0395297
225147_at	cytohesin 3	CYTH3	9265	0.720129	9.68629	4.11527	0.00042835	0.0242473	0.0370914
216352_x_at	protocadherin gamma subfamily A, 3	PCDHGA3	56112	2.15896	5.92898	4.11484	0.000428809	0.0242473	0.0360923
210962_s_at	A-kinase anchoring protein 9	AKAP9	10142	-1.0057	11.9432	-4.1148	0.000428846	0.0242473	0.0360107
219267_at	glycolipid transfer protein	GLTP	51228	-1.02498	10.0738	-4.11331	0.000430429	0.024309	0.0325683
214247_s_at	dickkopf WNT signaling pathway inhibitor 3	DKK3	27122	1.3409	10.4111	4.11294	0.000430826	0.024309	0.0317075
225872_at	solute carrier family 35 member F5	SLC35F5	80255	-1.31081	11.557	-4.11102	0.000432888	0.0244001	0.0272485
205399_at	doublecortin like kinase 1	DCLK1	9201	1.36111	8.16223	4.11052	0.000433417	0.0244048	0.0261064
205539_at	advillin	AVIL	10677	-0.928973	8.89904	-4.10767	0.000436494	0.0245309	0.0194998
201843_s_at	EGF containing fibulin like extracellular matrix protein 1	EFEMP1	2202	1.83804	8.6314	4.10762	0.000436553	0.0245309	0.0193728
209526_s_at	hepatoma-derived growth factor, related protein 3	HDGFRP3	50810	1.23908	8.75007	4.10708	0.000437132	0.0245382	0.0181339
231823_s_at	SH3 and PX domains 2B	SH3PXD2B	285590	0.989926	8.86621	4.10473	0.000439694	0.0246567	0.0126766
219238_at	phosphatidylinositol glycan anchor biosynthesis class V	PIGV	55650	-1.16534	9.28656	-4.10342	0.000441123	0.0247054	0.00964592
225173_at	Rho GTPase activating protein 18	ARHGAP18	93663	-1.0533	9.91249	-4.10286	0.000441732	0.0247054	0.00835767
232244_at	KIAA1161	KIAA1161	57462	-1.14246	9.51144	-4.10269	0.000441918	0.0247054	0.00796448
219674_s_at	high density lipoprotein binding protein	HDLBP	3069	-1.31245	7.20531	-4.10126	0.00044349	0.024768	0.00464643
229092_at	nuclear receptor subfamily 2 group F member 2	NR2F2	7026	0.900828	7.94904	4.09844	0.000446601	0.0248638	-0.00188135
209121_x_at	nuclear receptor subfamily 2 group F member 2	NR2F2	7026	0.951082	10.7663	4.09794	0.000447151	0.0248638	-0.00303126
208981_at	platelet and endothelial cell adhesion molecule 1	PECAM1	5175	1.16052	10.4947	4.09783	0.000447276	0.0248638	-0.0032934
201236_s_at	BTG anti-proliferation factor 2	BTG2	7832	0.999051	11.1666	4.09705	0.000448141	0.0248638	-0.00509629
1553962_s_at	ras homolog family member B	RHOB	388	2.34406	7.5715	4.09703	0.000448165	0.0248638	-0.00514643
204779_s_at	homeobox B7	HOXB7	3217	-1.18805	10.6939	-4.09665	0.000448584	0.0248638	-0.00601959
204870_s_at	proprotein convertase subtilisin/kexin type 2	PCSK2	5126	2.65389	5.95546	4.0959	0.000449415	0.0248638	-0.00774803
221195_at	ring finger protein, transmembrane 1	RNFT1	51136	-1.45534	6.11136	-4.09579	0.000449544	0.0248638	-0.00801603
227993_at	methionyl aminopeptidase 2	METAP2	10988	0.737317	8.97875	4.09545	0.000449926	0.0248638	-0.00880903
205538_at	coronin 2A	CORO2A	7464	-1.69713	9.22616	-4.09535	0.00045003	0.0248638	-0.00902589
209030_s_at	cell adhesion molecule 1	CADM1	23705	1.15549	9.135	4.09499	0.000450433	0.0248638	-0.0098628
204112_s_at	histamine N-methyltransferase	HNMT	3176	-0.745038	12.0152	-4.09479	0.000450663	0.0248638	-0.0103393
209614_at	alcohol dehydrogenase 1B (class I), beta polypeptide	ADH1B	125	1.72702	7.43857	4.09421	0.000451307	0.0248742	-0.0116726
205933_at	SET binding protein 1	SETBP1	26040	1.05211	9.50007	4.0932	0.000452441	0.0248889	-0.0140163
219797_at	mannosyl (alpha-1,3-)-glycoprotein beta-1,4-N-acetylglucosaminyltransferase, isozyme A	MGAT4A	11320	-1.12618	9.06157	-4.09316	0.000452484	0.0248889	-0.0141058
203603_s_at	zinc finger E-box binding homeobox 2	ZEB2	9839	1.10133	9.2905	4.09252	0.000453202	0.0248956	-0.0155861
227376_at	GLI family zinc finger 3	GLI3	2737	1.29987	8.64926	4.09224	0.000453516	0.0248956	-0.0162328
236045_x_at				1.14008	8.39676	4.09178	0.000454036	0.0248991	-0.0173031
217818_s_at	actin related protein 2/3 complex subunit 4	ARPC4	10093	-1.89984	7.22929	-4.08813	0.000458165	0.0251004	-0.0257568
219025_at	CD248 molecule	CD248	57124	1.09672	8.87278	4.08742	0.000458963	0.0251189	-0.0273828
1562644_at	methylenetetrahydrofolate dehydrogenase (NADP+ dependent) 2-like	MTHFD2L	441024	-1.8492	5.60375	-4.08215	0.000464996	0.0254124	-0.0395789
206515_at	cytochrome P450 family 4 subfamily F member 3	CYP4F3	4051	-1.17739	7.36397	-4.08193	0.000465255	0.0254124	-0.0400985
229942_at	basonuclin 2	BNC2	54796	2.21081	7.32005	4.07934	0.000468252	0.0255506	-0.0460942
228440_at				-2.11971	6.59554	-4.07852	0.000469208	0.0255772	-0.0479995
236600_at	spastic paraplegia 20 (Troyer syndrome)	SPG20	23111	1.68218	7.25951	4.07757	0.000470311	0.0255988	-0.0501921
217025_s_at	drebrin 1	DBN1	1627	1.52679	7.13012	4.07737	0.00047054	0.0255988	-0.0506474
208892_s_at	dual specificity phosphatase 6	DUSP6	1848	0.879411	10.9743	4.07579	0.000472393	0.0256741	-0.0543173
212386_at	transcription factor 4	TCF4	6925	1.27051	11.9557	4.07098	0.00047805	0.0259557	-0.0654335
220924_s_at	solute carrier family 38 member 2	SLC38A2	54407	0.7639	12.0069	4.06988	0.000479357	0.025988	-0.0679827
224189_x_at	ETS homologous factor	EHF	26298	-2.00807	9.47478	-4.06961	0.000479679	0.025988	-0.0686097
205752_s_at	glutathione S-transferase mu 5	GSTM5	2949	1.11564	8.75246	4.06928	0.000480071	0.025988	-0.0693726
203002_at	angiomotin like 2	AMOTL2	51421	1.23456	9.22514	4.06724	0.000482506	0.026094	-0.0740966
237313_at	C1QTNF1 antisense RNA 1	C1QTNF1-AS1	100507410	-1.93468	7.03354	-4.064	0.000486393	0.0262742	-0.0815886
204748_at	prostaglandin-endoperoxide synthase 2	PTGS2	5743	2.37597	7.60836	4.06366	0.0004868	0.0262742	-0.0823692
207188_at	TEN1-CDK3 readthrough (NMD candidate)///cyclin dependent kinase 3	TEN1-CDK3///CDK3	100529145///1018	-1.83066	8.14263	-4.06117	0.000489821	0.0264112	-0.0881447
219115_s_at	interleukin 20 receptor subunit alpha	IL20RA	53832	-2.07389	7.8055	-4.05954	0.000491797	0.0264916	-0.0919041
227297_at	integrin subunit alpha 9	ITGA9	3680	1.5644	9.36364	4.05883	0.00049266	0.026512	-0.0935412
232737_s_at	ectonucleotide pyrophosphatase/phosphodiesterase 3	ENPP3	5169	-1.45353	8.70548	-4.05755	0.000494232	0.0265704	-0.0965151
229851_s_at	chromosome 11 open reading frame 54	C11orf54	28970	-1.14803	11.6093	-4.05581	0.000496361	0.0266147	-0.100529
212943_at	C2 calcium dependent domain containing 5	C2CD5	9847	-0.608477	12.072	-4.0558	0.000496379	0.0266147	-0.100562
226111_s_at	zinc finger protein 385A	ZNF385A	25946	1.03427	8.85941	4.05534	0.000496935	0.0266147	-0.101608
240105_at				-1.98239	5.93559	-4.05529	0.000497003	0.0266147	-0.101736
228221_at	solute carrier family 44 member 3	SLC44A3	126969	-1.68799	9.97442	-4.05388	0.000498736	0.0266814	-0.104985
204141_at	tubulin beta 2A class IIa	TUBB2A	7280	1.53652	11.4754	4.05297	0.000499869	0.0267158	-0.107102
228505_s_at	transmembrane protein 170A	TMEM170A	124491	-1.2696	8.45876	-4.05151	0.000501674	0.0267862	-0.110469
204777_s_at	mal, T-cell differentiation protein	MAL	4118	1.25212	9.10878	4.05098	0.000502342	0.0267957	-0.111711
229530_at	guanylate cyclase 1 soluble subunit alpha	GUCY1A3	2982	2.20488	8.92017	4.05038	0.000503086	0.0268003	-0.113093
223243_s_at	ER degradation enhancing alpha-mannosidase like protein 3	EDEM3	80267	-0.88212	11.4595	-4.0501	0.000503438	0.0268003	-0.113745
239761_at	glucosaminyl (N-acetyl) transferase 1, core 2	GCNT1	2650	-0.999076	9.06663	-4.04973	0.0005039	0.0268003	-0.114601
224877_s_at	mitochondrial ribosomal protein S5	MRPS5	64969	-0.807866	8.39856	-4.04744	0.000506757	0.0269261	-0.119879
209925_at	occludin	OCLN	100506658	-1.79993	9.22517	-4.04703	0.000507274	0.0269274	-0.120831
205666_at	flavin containing monooxygenase 1	FMO1	2326	2.10878	6.2185	4.04616	0.000508369	0.0269333	-0.122845
203711_s_at	3-hydroxyisobutyryl-CoA hydrolase	HIBCH	26275	-1.2513	9.48056	-4.04616	0.000508371	0.0269333	-0.122848
228636_at	basic helix-loop-helix family member e22	BHLHE22	27319	1.37033	8.15366	4.04556	0.000509128	0.0269473	-0.124237
219425_at	sulfotransferase family 4A member 1	SULT4A1	25830	1.90454	6.36672	4.04404	0.000511047	0.0270227	-0.127749
203966_s_at	protein phosphatase, Mg2+/Mn2+ dependent 1A	PPM1A	5494	-1.06031	11.9758	-4.04305	0.000512298	0.0270452	-0.130031
219689_at	semaphorin 3G	SEMA3G	56920	1.27846	8.54512	4.04292	0.000512462	0.0270452	-0.130331
36920_at	myotubularin 1	MTM1	4534	-1.16429	9.95879	-4.04215	0.000513441	0.0270708	-0.132112
226607_at	chromosome 20 open reading frame 194	C20orf194	25943	1.29293	8.75419	4.0407	0.000515297	0.0271425	-0.135481
212561_at	DENN domain containing 5A	DENND5A	23258	1.41222	9.35618	4.03994	0.000516258	0.0271669	-0.137219
218538_s_at	MRS2, magnesium transporter	MRS2	57380	-0.99441	9.25554	-4.03917	0.000517244	0.0271926	-0.139
226267_at	Jun dimerization protein 2	JDP2	122953	0.745349	9.5951	4.03843	0.000518199	0.0272015	-0.140723
224917_at	microRNA 21///vacuole membrane protein 1	MIR21///VMP1	406991///81671	1.36215	11.2691	4.03827	0.000518409	0.0272015	-0.141101
218623_at	HMP19 protein	HMP19	51617	2.27105	6.41308	4.03665	0.000520488	0.0272653	-0.144836
232226_at	leucine rich repeat containing 4C	LRRC4C	57689	1.55335	7.18434	4.03645	0.00052074	0.0272653	-0.145289
228007_at	centrosomal protein 85 like	CEP85L	387119	0.991426	9.0937	4.03616	0.000521119	0.0272653	-0.145968
226510_at	HEAT repeat containing 5A	HEATR5A	25938	-0.803924	10.8354	-4.03391	0.000524034	0.0273291	-0.151175
242715_at	zinc finger protein 536	ZNF536	9745	1.36847	7.78677	4.03371	0.000524295	0.0273291	-0.15164
202273_at	platelet derived growth factor receptor beta	PDGFRB	5159	1.17698	8.81448	4.03367	0.000524343	0.0273291	-0.151725
226021_at	retinol dehydrogenase 10 (all-trans)	RDH10	157506	-0.933124	9.86005	-4.03367	0.000524344	0.0273291	-0.151727
242051_at				0.921625	7.82573	4.03329	0.000524839	0.0273291	-0.152608
229440_at	RNA binding motif protein 47	RBM47	54502	-2.64911	8.04857	-4.03284	0.000525417	0.0273332	-0.153635
219954_s_at	glucosylceramidase beta 3 (gene/pseudogene)	GBA3	57733	-1.79017	8.698	-4.03197	0.000526555	0.0273559	-0.155655
218825_at	EGF like domain multiple 7	EGFL7	51162	1.36121	7.98017	4.03174	0.000526854	0.0273559	-0.156184
201313_at	enolase 2	ENO2	2026	1.92645	8.16069	4.03111	0.000527677	0.0273726	-0.15764
243140_at	actin, alpha 2, smooth muscle, aorta	ACTA2	59	2.65663	6.49572	4.02976	0.000529442	0.0274205	-0.160757
223221_at	SCO1 cytochrome c oxidase assembly protein	SCO1	6341	-1.32684	9.61805	-4.02871	0.000530817	0.0274205	-0.163179
201301_s_at	annexin A4	ANXA4	307	-1.04477	12.9299	-4.02796	0.00053181	0.0274205	-0.164923
227522_at	carboxymethylenebutenolidase homolog	CMBL	134147	-1.31685	13.0529	-4.02757	0.000532319	0.0274205	-0.165816
207233_s_at	melanogenesis associated transcription factor	MITF	4286	1.17935	8.99419	4.02753	0.000532373	0.0274205	-0.16591
202239_at	poly(ADP-ribose) polymerase family member 4	PARP4	143	-0.76114	12.3368	-4.02731	0.00053267	0.0274205	-0.166431
211732_x_at	histamine N-methyltransferase	HNMT	3176	-0.888789	9.34937	-4.02692	0.00053318	0.0274205	-0.167324
212479_s_at	required for meiotic nuclear division 5 homolog A	RMND5A	64795	-1.00183	10.2389	-4.02673	0.000533426	0.0274205	-0.167754
219377_at	GRB2 associated regulator of MAPK1 subtype 1	GAREM1	64762	-1.14123	9.53276	-4.02651	0.000533724	0.0274205	-0.168276
225185_at	muscle RAS oncogene homolog	MRAS	22808	1.41048	8.06684	4.02632	0.000533977	0.0274205	-0.168718
203663_s_at	cytochrome c oxidase subunit 5A	COX5A	9377	-1.03429	13.9148	-4.02557	0.000534967	0.0274205	-0.170448
224960_at	SCY1 like pseudokinase 2	SCYL2	55681	-1.02797	11.3466	-4.02554	0.000535009	0.0274205	-0.170521
244108_at	synaptopodin 2	SYNPO2	171024	2.22028	6.97652	4.02545	0.000535119	0.0274205	-0.170713
231829_at	mitochondrial antiviral signaling protein	MAVS	57506	-0.862521	8.46757	-4.02328	0.000538005	0.0275161	-0.175733
210729_at	neuropeptide Y receptor Y2	NPY2R	4887	2.97904	5.51183	4.02315	0.000538181	0.0275161	-0.176038
226834_at	CXADR like membrane protein	CLMP	79827	1.78643	9.17608	4.02291	0.000538495	0.0275161	-0.176583
226041_at	N-acyl phosphatidylethanolamine phospholipase D	NAPEPLD	222236	-1.16493	10.6231	-4.02045	0.000541794	0.0276588	-0.182282
204763_s_at	G protein subunit alpha o1	GNAO1	2775	1.96007	7.28992	4.01888	0.000543903	0.0277406	-0.185908
213107_at	TRAF2 and NCK interacting kinase	TNIK	23043	-0.759495	9.85127	-4.01414	0.000550322	0.0280418	-0.196857
202157_s_at	CUGBP, Elav-like family member 2	CELF2	10659	1.04131	12.3002	4.01365	0.000550992	0.0280498	-0.197994
232077_s_at	yippee like 3	YPEL3	83719	-1.91275	6.03205	-4.01261	0.00055241	0.0280715	-0.200391
202959_at	methylmalonyl-CoA mutase	MUT	4594	-0.886469	9.98924	-4.01214	0.000553052	0.0280715	-0.201476
203556_at	zinc fingers and homeoboxes 2	ZHX2	22882	0.903102	10.045	4.01155	0.000553856	0.0280715	-0.202831
229024_at	ring finger protein 150	RNF150	57484	1.83949	7.81635	4.01146	0.000553981	0.0280715	-0.203041
228875_at	family with sequence similarity 162 member B	FAM162B	221303	1.73856	7.52008	4.01116	0.000554399	0.0280715	-0.203745
213547_at	cullin associated and neddylation dissociated 2 (putative)	CAND2	23066	1.14202	8.42613	4.01108	0.000554498	0.0280715	-0.203913
218041_x_at	solute carrier family 38 member 2	SLC38A2	54407	0.734213	12.0673	4.0104	0.000555441	0.0280802	-0.205498
1552367_a_at	scinderin	SCIN	85477	-3.45097	8.66789	-4.01012	0.000555826	0.0280802	-0.206145
238113_at	SMIM2 antisense RNA 1	SMIM2-AS1	101929212	-1.30823	8.00885	-4.00984	0.000556212	0.0280802	-0.206792
240573_at	C-type lectin domain family 2 member D pseudogene	LOC374443	374443	1.71236	5.9532	4.00864	0.000557859	0.0281374	-0.209551
224823_at	myosin light chain kinase	MYLK	4638	1.45685	13.1442	4.00754	0.000559384	0.0281883	-0.2121
200961_at	selenophosphate synthetase 2	SEPHS2	22928	-0.943961	12.2357	-4.00712	0.000559959	0.0281913	-0.213057
207950_s_at	ankyrin 3, node of Ranvier (ankyrin G)	ANK3	288	-1.46776	8.40315	-4.00616	0.000561302	0.0282329	-0.215293
226207_at	Rab interacting lysosomal protein like 1	RILPL1	353116	1.97325	7.82574	4.00519	0.000562647	0.0282745	-0.217526
211404_s_at	amyloid beta precursor like protein 2	APLP2	334	-1.08136	11.7269	-4.00466	0.00056338	0.0282854	-0.218741
214880_x_at	caldesmon 1	CALD1	800	1.19706	9.23869	4.00409	0.000564178	0.0282914	-0.220062
226271_at	ganglioside induced differentiation associated protein 1	GDAP1	54332	-1.55911	5.88414	-4.00353	0.000564959	0.0282914	-0.221352
212503_s_at	disco interacting protein 2 homolog C	DIP2C	22982	1.30677	9.66964	4.00347	0.000565051	0.0282914	-0.221506
202235_at	solute carrier family 16 member 1	SLC16A1	6566	-1.72967	9.25742	-4.00264	0.000566203	0.0283192	-0.223406
1555579_s_at	protein tyrosine phosphatase, receptor type M	PTPRM	5797	0.997878	9.33189	4.00233	0.000566644	0.0283192	-0.224131
227618_at	NHS like 2	NHSL2	340527	2.06538	7.32769	4.00194	0.000567192	0.0283208	-0.225034
235066_at	microtubule associated protein 4	MAP4	4134	2.87291	5.37154	3.99956	0.000570534	0.0284617	-0.230516
224918_x_at	microsomal glutathione S-transferase 1	MGST1	4257	-1.87458	12.9539	-3.99857	0.000571934	0.0285006	-0.232802
223024_at	adaptor related protein complex 1 mu 1 subunit	AP1M1	8907	0.955794	9.53177	3.99827	0.000572357	0.0285006	-0.233493
203355_s_at	pleckstrin and Sec7 domain containing 3	PSD3	23362	-1.4363	10.4745	-3.99616	0.000575356	0.0286018	-0.238368
1552370_at	chromosome 4 open reading frame 33	C4orf33	132321	-1.38334	9.60301	-3.99611	0.000575437	0.0286018	-0.238499
201040_at	G protein subunit alpha i2	GNAI2	2771	1.32113	10.1071	3.99306	0.000579786	0.0286496	-0.245525
212344_at	sulfatase 1	SULF1	23213	1.58018	8.92343	3.99306	0.000579796	0.0286496	-0.245541
205552_s_at	2'-5'-oligoadenylate synthetase 1	OAS1	4938	-1.62483	10.7267	-3.99298	0.000579909	0.0286496	-0.245723
229461_x_at	neuronal growth regulator 1	NEGR1	257194	1.60687	8.60186	3.99293	0.000579981	0.0286496	-0.245839
205782_at	fibroblast growth factor 7	FGF7	2252	1.88047	7.39268	3.99285	0.000580094	0.0286496	-0.24602
220595_at	PDZ domain containing ring finger 4	PDZRN4	29951	2.77035	7.023	3.99268	0.000580332	0.0286496	-0.246402
204454_at	leucine zipper down-regulated in cancer 1	LDOC1	23641	1.72114	7.86068	3.99253	0.000580559	0.0286496	-0.246767
204389_at	monoamine oxidase A	MAOA	4128	-1.28352	10.5862	-3.9925	0.00058059	0.0286496	-0.246817
209389_x_at	diazepam binding inhibitor, acyl-CoA binding protein	DBI	1622	-0.852901	12.5481	-3.9921	0.000581171	0.0286524	-0.247751
219506_at	chromosome 1 open reading frame 54	C1orf54	79630	1.20722	9.68225	3.99129	0.00058234	0.0286729	-0.249626
205412_at	acetyl-CoA acetyltransferase 1	ACAT1	38	-0.91938	12.2966	-3.99108	0.000582635	0.0286729	-0.250098
203913_s_at	hydroxyprostaglandin dehydrogenase 15-(NAD)	HPGD	3248	-1.35309	12.7583	-3.98979	0.000584507	0.0287391	-0.253091
207022_s_at	lactate dehydrogenase C	LDHC	3948	-2.00807	5.25682	-3.98934	0.000585158	0.0287453	-0.25413
201135_at	enoyl-CoA hydratase, short chain 1	ECHS1	1892	-0.803643	12.7855	-3.98845	0.000586447	0.0287805	-0.256182
225755_at	kelch domain containing 8B	KLHDC8B	200942	1.54891	8.7052	3.98812	0.000586927	0.0287805	-0.256946
224822_at	DLC1 Rho GTPase activating protein	DLC1	10395	1.26386	9.26049	3.98702	0.000588522	0.0288328	-0.259477
217746_s_at	programmed cell death 6 interacting protein	PDCD6IP	10015	-1.00184	13.2379	-3.98652	0.000589254	0.0288336	-0.260638
221305_s_at	UDP glucuronosyltransferase family 1 member A3///UDP glucuronosyltransferase family 1 member A1///UDP glucuronosyltransferase family 1 member A9///UDP glucuronosyltransferase family 1 member A5///UDP glucuronosyltransferase family 1 member A8	UGT1A3///UGT1A1///UGT1A9///UGT1A5///UGT1A8	54659///54658///54600///54579///54576	-3.01691	9.22406	-3.98628	0.000589592	0.0288336	-0.261172
228885_at	MAM domain containing 2	MAMDC2	256691	1.99827	9.16259	3.98494	0.000591561	0.028904	-0.264283
220531_at				1.15239	4.05307	3.98417	0.000592677	0.0289213	-0.266042
201616_s_at	caldesmon 1	CALD1	800	2.15488	10.2105	3.98397	0.000592973	0.0289213	-0.266507
223392_s_at	teashirt zinc finger homeobox 3	TSHZ3	57616	1.35704	8.49141	3.98199	0.000595888	0.0290376	-0.271081
222603_at	endoplasmic reticulum metallopeptidase 1	ERMP1	79956	-1.1215	10.9462	-3.98148	0.000596645	0.0290486	-0.272266
201885_s_at	cytochrome b5 reductase 3	CYB5R3	1727	0.757677	12.2377	3.98094	0.000597432	0.029061	-0.273496
202956_at	ADP ribosylation factor guanine nucleotide exchange factor 1	ARFGEF1	10565	-0.619109	10.965	-3.97985	0.000599054	0.0290897	-0.276025
209082_s_at	collagen type XVIII alpha 1 chain	COL18A1	80781	0.871174	9.14186	3.97983	0.000599086	0.0290897	-0.276075
225224_at	nucleolar protein 4 like	NOL4L	140688	-0.823225	11.2312	-3.97928	0.000599892	0.029103	-0.277329
205750_at	biphenyl hydrolase like	BPHL	670	-0.825686	8.75478	-3.97745	0.000602615	0.0291893	-0.281554
238478_at	basonuclin 2	BNC2	54796	1.9162	7.79315	3.9771	0.000603148	0.0291893	-0.282378
204853_at	origin recognition complex subunit 2	ORC2	4999	-0.674531	8.92293	-3.97701	0.000603271	0.0291893	-0.282569
205357_s_at	angiotensin II receptor type 1	AGTR1	185	2.00396	7.57635	3.97509	0.00060615	0.0293026	-0.287011
211994_at	WNK lysine deficient protein kinase 1	WNK1	65125	0.83003	10.8978	3.97448	0.000607058	0.0293206	-0.288406
203474_at	IQ motif containing GTPase activating protein 2	IQGAP2	10788	-1.08729	11.5125	-3.97366	0.000608294	0.0293543	-0.290303
226725_at	schlafen family member 5	SLFN5	162394	1.22717	8.78914	3.97293	0.000609391	0.0293772	-0.291983
213891_s_at	transcription factor 4	TCF4	6925	1.16871	11.3058	3.97263	0.000609843	0.0293772	-0.292676
221729_at	collagen type V alpha 2 chain	COL5A2	1290	1.33463	10.1247	3.97118	0.000612031	0.0294567	-0.296016
1555948_s_at	family with sequence similarity 120A	FAM120A	23196	-0.840403	11.1403	-3.97013	0.000613626	0.0294875	-0.298444
235318_at	fibrillin 1	FBN1	2200	2.18707	6.61328	3.97005	0.00061375	0.0294875	-0.298633
237032_x_at	signal induced proliferation associated 1 like 1	SIPA1L1	26037	-1.57928	6.5988	-3.96836	0.000616325	0.0295472	-0.302538
221588_x_at	aldehyde dehydrogenase 6 family member A1	ALDH6A1	4329	-0.759771	10.3099	-3.96821	0.000616553	0.0295472	-0.302882
212566_at	microtubule associated protein 4	MAP4	4134	0.92304	10.9945	3.96817	0.000616615	0.0295472	-0.302976
209292_at	inhibitor of DNA binding 4, HLH protein	ID4	3400	1.48689	8.40321	3.96743	0.000617733	0.0295749	-0.304666
202619_s_at	procollagen-lysine,2-oxoglutarate 5-dioxygenase 2	PLOD2	5352	-1.13327	11.2511	-3.96679	0.000618722	0.0295841	-0.306158
215125_s_at	UDP glucuronosyltransferase family 1 member A3///UDP glucuronosyltransferase family 1 member A1///UDP glucuronosyltransferase family 1 member A4///UDP glucuronosyltransferase family 1 member A9///UDP glucuronosyltransferase family 1 member A5///UDP glucuronosyltransferase family 1 member A6///UDP glucuronosyltransferase family 1 member A7///UDP glucuronosyltransferase family 1 member A8///UDP glu…	UGT1A3///UGT1A1///UGT1A4///UGT1A9///UGT1A5///UGT1A6///UGT1A7///UGT1A8///UGT1A10	54659///54658///54657///54600///54579///54578///54577///54576///54575	-2.32719	11.1259	-3.9666	0.000619015	0.0295841	-0.306599
203477_at	collagen type XV alpha 1 chain	COL15A1	1306	1.35377	10.8956	3.96625	0.000619549	0.0295841	-0.307404
219458_s_at	NOP2/Sun RNA methyltransferase family member 3	NSUN3	63899	-0.7255	9.34216	-3.96507	0.000621358	0.0296446	-0.310124
219756_s_at	premature ovarian failure, 1B	POF1B	79983	-1.49366	10.2009	-3.96112	0.000627448	0.0299031	-0.31922
227846_at	G protein-coupled receptor 176	GPR176	11245	0.853084	7.9515	3.96085	0.000627869	0.0299031	-0.319846
219347_at	nudix hydrolase 15	NUDT15	55270	-1.08171	9.81573	-3.96001	0.000629172	0.029939	-0.321779
64408_s_at	calmodulin like 4	CALML4	91860	-1.67499	11.8767	-3.95825	0.000631924	0.0299391	-0.325851
202428_x_at	diazepam binding inhibitor, acyl-CoA binding protein	DBI	1622	-0.812936	14.035	-3.95816	0.000632063	0.0299391	-0.326055
228831_s_at	G protein subunit gamma 7	GNG7	2788	0.86895	8.88426	3.95779	0.000632643	0.0299391	-0.326911
32502_at	glycerophosphodiester phosphodiesterase domain containing 5	GDPD5	81544	0.87259	8.65875	3.95759	0.000632947	0.0299391	-0.327358
230093_at	radial spoke head 1 homolog	RSPH1	89765	-2.23772	7.44567	-3.95758	0.000632968	0.0299391	-0.32739
1557542_at				1.81101	6.27805	3.95751	0.000633075	0.0299391	-0.327547
212354_at	sulfatase 1	SULF1	23213	1.47975	9.56379	3.95718	0.000633593	0.0299391	-0.32831
235210_s_at	somatomedin B and thrombospondin type 1 domain containing	SBSPON	157869	1.65371	7.00981	3.95689	0.000634043	0.0299391	-0.328972
213935_at	abhydrolase domain containing 5	ABHD5	51099	-1.18068	8.46888	-3.95686	0.000634102	0.0299391	-0.329059
219948_x_at	UDP glucuronosyltransferase family 2 member A3	UGT2A3	79799	-2.25	9.70002	-3.95603	0.000635405	0.0299748	-0.330974
227370_at	family with sequence similarity 171 member B	FAM171B	165215	1.19541	8.30965	3.95506	0.000636928	0.0300207	-0.333206
226261_at	zinc and ring finger 2, E3 ubiquitin protein ligase	ZNRF2	223082	-0.993108	9.59073	-3.95438	0.000637991	0.0300227	-0.334761
212230_at	phospholipid phosphatase 3	PLPP3	8613	0.904024	10.7308	3.95433	0.000638069	0.0300227	-0.334875
209426_s_at	C1QTNF3-AMACR readthrough (NMD candidate)///alpha-methylacyl-CoA racemase	C1QTNF3-AMACR///AMACR	100534612///23600	-1.33046	10.2515	-3.95217	0.000641498	0.0301512	-0.339874
203370_s_at	PDZ and LIM domain 7	PDLIM7	9260	1.80647	8.28341	3.95175	0.000642159	0.0301512	-0.340834
204743_at	transgelin 3	TAGLN3	29114	1.72192	7.767	3.95156	0.000642453	0.0301512	-0.341261
1563361_at	ring finger protein 216	RNF216	54476	-1.54449	3.82582	-3.95094	0.000643445	0.0301718	-0.342699
224791_at	ArfGAP with SH3 domain, ankyrin repeat and PH domain 1	ASAP1	50807	1.09348	9.8481	3.95043	0.000644256	0.030184	-0.343874
243763_x_at				2.00047	5.90487	3.94876	0.000646926	0.0302728	-0.347731
209505_at	nuclear receptor subfamily 2 group F member 1	NR2F1	7025	1.23121	8.63537	3.94838	0.000647525	0.0302728	-0.348594
1566472_s_at	uncharacterized LOC100996506///retinol saturase	LOC100996506///RETSAT	100996506///54884	-1.77819	10.8064	-3.9482	0.000647813	0.0302728	-0.349009
212263_at	QKI, KH domain containing RNA binding	QKI	9444	1.2802	9.9357	3.94762	0.000648743	0.0302904	-0.350346
228325_at	scaffolding protein involved in DNA repair	SPIDR	23514	1.17287	7.63851	3.94685	0.000649982	0.0303058	-0.352125
203812_at	slit guidance ligand 3	SLIT3	6586	1.75778	8.13697	3.94673	0.000650181	0.0303058	-0.352412
1558189_a_at	uncharacterized LOC284570///G protein-coupled receptor 37 like 1	LOC284570///GPR37L1	284570///9283	-1.88823	5.61382	-3.94609	0.000651211	0.0303187	-0.353888
225098_at	abl-interactor 2	ABI2	10152	0.978353	9.8619	3.94586	0.000651569	0.0303187	-0.3544
217764_s_at	RAB31, member RAS oncogene family	RAB31	11031	1.19721	10.2205	3.94511	0.000652788	0.0303497	-0.356144
223519_at	sterile alpha motif and leucine zipper containing kinase AZK	ZAK	51776	2.13857	9.19165	3.94376	0.000654967	0.0304251	-0.35925
222716_s_at	sorting nexin 24	SNX24	28966	-0.775746	9.06996	-3.94296	0.000656255	0.0304537	-0.361082
1564021_at	uncharacterized LOC100130456	LOC100130456	100130456	1.96608	6.15468	3.94248	0.000657043	0.0304537	-0.362201
210074_at	cathepsin V	CTSV	1515	-1.72039	7.76737	-3.94235	0.000657254	0.0304537	-0.3625
209086_x_at	microRNA 6756///melanoma cell adhesion molecule	MIR6756///MCAM	102465453///4162	1.60488	8.53121	3.94045	0.00066035	0.0305712	-0.366883
1557147_a_at	uncharacterized LOC101928837	LOC101928837	101928837	-1.91496	6.05949	-3.93888	0.00066291	0.0306602	-0.37049
204342_at	solute carrier family 25 member 24	SLC25A24	29957	-1.23137	12.19	-3.93812	0.000664152	0.0306602	-0.372235
218380_at	uncharacterized LOC728392	LOC728392	728392	1.38334	9.00197	3.93781	0.000664669	0.0306602	-0.372961
213905_x_at	biglycan	BGN	633	1.98276	8.30133	3.93767	0.000664903	0.0306602	-0.37329
225045_at	coiled-coil domain containing 88A	CCDC88A	55704	1.22056	7.83016	3.93756	0.000665076	0.0306602	-0.373532
209071_s_at	regulator of G-protein signaling 5	RGS5	8490	1.65437	11.2503	3.9366	0.000666659	0.0307073	-0.375748
226145_s_at	Fraser extracellular matrix complex subunit 1	FRAS1	80144	1.83667	8.2694	3.93271	0.000673106	0.0309782	-0.384722
223266_at	STE20-related kinase adaptor beta	STRADB	55437	-0.885383	10.6519	-3.93182	0.000674574	0.0310002	-0.386753
217767_at	complement component 3	C3	718	2.08703	12.0498	3.93174	0.000674719	0.0310002	-0.386953
226249_at	sorting nexin family member 30	SNX30	401548	-1.19376	10.29	-3.93045	0.000676871	0.0310711	-0.389922
226186_at	tropomodulin 2	TMOD2	29767	2.1677	7.63483	3.93013	0.000677398	0.0310711	-0.390648
208596_s_at	UDP glucuronosyltransferase family 1 member A3///UDP glucuronosyltransferase family 1 member A1///UDP glucuronosyltransferase family 1 member A4///UDP glucuronosyltransferase family 1 member A9///UDP glucuronosyltransferase family 1 member A5///UDP glucuronosyltransferase family 1 member A6///UDP glucuronosyltransferase family 1 member A7///UDP glucuronosyltransferase family 1 member A8///UDP glu…	UGT1A3///UGT1A1///UGT1A4///UGT1A9///UGT1A5///UGT1A6///UGT1A7///UGT1A8///UGT1A10	54659///54658///54657///54600///54579///54578///54577///54576///54575	-2.88962	11.0915	-3.92937	0.000678677	0.0311037	-0.392407
201525_at	apolipoprotein D	APOD	347	1.72234	9.27906	3.92834	0.000680411	0.031157	-0.394785
225540_at	microtubule associated protein 2	MAP2	4133	2.01138	7.04844	3.9277	0.000681481	0.031157	-0.396251
1554837_a_at	cytochrome P450 family 4 subfamily A member 22///cytochrome P450 family 4 subfamily A member 11	CYP4A22///CYP4A11	284541///1579	-1.80001	5.44017	-3.92766	0.000681551	0.031157	-0.396347
205249_at	early growth response 2	EGR2	1959	2.17143	7.54296	3.92665	0.000683244	0.0311946	-0.39866
231328_s_at	RAS guanyl releasing protein 4	RASGRP4	115727	1.24096	5.96714	3.92636	0.000683745	0.0311946	-0.399342
243692_at	GATA binding protein 4	GATA4	2626	-1.74696	6.01347	-3.92616	0.000684084	0.0311946	-0.399804
217860_at	NADH:ubiquinone oxidoreductase subunit A10	NDUFA10	4705	-0.647647	12.442	-3.92502	0.000686012	0.0312343	-0.402429
202242_at	tetraspanin 7	TSPAN7	7102	-1.08957	11.3581	-3.92463	0.000686664	0.0312343	-0.403314
221019_s_at	collectin subfamily member 12	COLEC12	81035	1.01693	9.64644	3.92463	0.000686669	0.0312343	-0.403321
221546_at	pre-mRNA processing factor 18	PRPF18	8559	-1.85773	5.73427	-3.92362	0.000688384	0.0312549	-0.405646
204607_at	3-hydroxy-3-methylglutaryl-CoA synthase 2	HMGCS2	3158	-2.41656	13.0149	-3.92355	0.000688499	0.0312549	-0.405802
204509_at	carbonic anhydrase 12	CA12	771	-1.54594	8.24994	-3.92336	0.000688836	0.0312549	-0.406258
202007_at	nidogen 1	NID1	4811	1.40161	9.75695	3.92295	0.000689532	0.0312605	-0.407199
210170_at	PDZ and LIM domain 3	PDLIM3	27295	1.77664	7.44486	3.92234	0.000690562	0.0312812	-0.408591
206932_at	cholesterol 25-hydroxylase	CH25H	9023	1.29995	8.58987	3.92179	0.000691504	0.031298	-0.409862
223393_s_at	teashirt zinc finger homeobox 3	TSHZ3	57616	1.59002	8.1782	3.92064	0.000693467	0.0313609	-0.412504
218077_s_at	zinc finger DHHC-type containing 3	ZDHHC3	51304	-0.945218	8.94238	-3.92012	0.000694365	0.0313756	-0.413712
225457_s_at	oligodendrocyte maturation-associated long intergenic non-coding RNA///uncharacterized LOC25845	OLMALINC///PP7080	90271///25845	-2.1496	11.6607	-3.9193	0.000695778	0.0314134	-0.415606
223627_at	mex-3 RNA binding family member B	MEX3B	84206	1.70898	5.19316	3.91731	0.000699193	0.0314629	-0.42017
223242_s_at	major facilitator superfamily domain containing 11	MFSD11	79157	-0.803949	9.96658	-3.91731	0.000699193	0.0314629	-0.42017
209897_s_at	slit guidance ligand 2	SLIT2	9353	1.2417	9.00957	3.91729	0.00069923	0.0314629	-0.420219
229504_at	RAB23, member RAS oncogene family	RAB23	51715	2.00005	8.35089	3.91715	0.000699473	0.0314629	-0.420543
227474_at	PAX8 antisense RNA 1	PAX8-AS1	654433	-1.86341	8.86428	-3.91681	0.000700065	0.0314629	-0.421332
1554895_a_at	rhomboid like 2	RHBDL2	54933	-2.56224	6.5241	-3.91666	0.000700326	0.0314629	-0.421679
204045_at	transcription elongation factor A like 1	TCEAL1	9338	1.164	9.57169	3.91564	0.000702083	0.0315159	-0.424015
243412_at				1.70746	4.22705	3.91378	0.00070533	0.0316123	-0.428316
219488_at	alpha 1,4-galactosyltransferase	A4GALT	53947	1.34062	6.66324	3.91319	0.000706343	0.0316123	-0.429653
222572_at	pyruvate dehyrogenase phosphatase catalytic subunit 1	PDP1	54704	1.17561	10.4177	3.91306	0.00070658	0.0316123	-0.429967
216264_s_at	laminin subunit beta 2	LAMB2	3913	1.40124	8.80628	3.91286	0.000706921	0.0316123	-0.430417
208335_s_at	atypical chemokine receptor 1 (Duffy blood group)	ACKR1	2532	1.28037	8.69678	3.91266	0.000707281	0.0316123	-0.430891
231370_at	protein phosphatase, Mg2+/Mn2+ dependent 1A	PPM1A	5494	-1.24969	9.63289	-3.91242	0.000707699	0.0316123	-0.431442
200975_at	palmitoyl-protein thioesterase 1	PPT1	5538	0.861501	11.7428	3.91202	0.0007084	0.0316178	-0.432364
224873_s_at	mitochondrial ribosomal protein S25	MRPS25	64432	-0.784775	8.46339	-3.9099	0.000712104	0.0317504	-0.437226
224150_s_at	centrosomal protein 70	CEP70	80321	-1.06204	8.57344	-3.9094	0.000713	0.0317504	-0.438397
204641_at	NIMA related kinase 2	NEK2	4751	-0.900573	8.25779	-3.90924	0.000713268	0.0317504	-0.438748
1555267_at	glutamate ionotropic receptor delta type subunit 1	GRID1	2894	1.01319	8.077	3.90876	0.000714128	0.0317504	-0.439871
242635_s_at	N-acyl phosphatidylethanolamine phospholipase D	NAPEPLD	222236	-1.02434	8.71328	-3.90867	0.000714275	0.0317504	-0.440063
219174_at	intraflagellar transport 74	IFT74	80173	-0.74984	9.63913	-3.9065	0.000718124	0.0318956	-0.445072
202611_s_at	mediator complex subunit 14	MED14	9282	-0.766515	9.54903	-3.9046	0.000721497	0.0319996	-0.449439
225905_s_at	ST3 beta-galactoside alpha-2,3-sialyltransferase 3	ST3GAL3	6487	1.81822	7.48943	3.90452	0.000721636	0.0319996	-0.449619
217795_s_at	transmembrane protein 43	TMEM43	79188	0.858381	10.5479	3.90117	0.000727632	0.0322145	-0.45733
201993_x_at	heterogeneous nuclear ribonucleoprotein D like	HNRNPDL	9987	0.952184	11.8322	3.90115	0.000727662	0.0322145	-0.457369
209524_at	hepatoma-derived growth factor, related protein 3	HDGFRP3	50810	1.69827	8.79571	3.89924	0.000731105	0.0323252	-0.461768
205383_s_at	zinc finger and BTB domain containing 20	ZBTB20	26137	0.91866	10.4771	3.89911	0.000731345	0.0323252	-0.462075
213183_s_at				1.79725	7.39281	3.89848	0.000732481	0.0323493	-0.46352
229947_at	peptidase inhibitor 15	PI15	51050	2.72802	8.4439	3.89641	0.000736233	0.0324887	-0.468282
213839_at	calmin	CLMN	79789	-1.3708	10.5888	-3.89601	0.000736951	0.0324936	-0.469191
1570516_s_at	olfactory receptor family 51 subfamily B member 5	OR51B5	282763	-1.87056	5.15364	-3.89569	0.000737533	0.0324936	-0.469926
222857_s_at	potassium calcium-activated channel subfamily M regulatory beta subunit 4	KCNMB4	27345	2.0128	7.05866	3.89526	0.000738328	0.0325025	-0.470931
239108_at	fatty acyl-CoA reductase 2	FAR2	55711	-1.70531	10.3189	-3.89405	0.000740523	0.0325526	-0.473697
214264_s_at	EF-hand calcium binding domain 11	EFCAB11	90141	-1.27805	8.0269	-3.89398	0.000740656	0.0325526	-0.473865
206042_x_at	SNRPN upstream reading frame///small nuclear ribonucleoprotein polypeptide N	SNURF///SNRPN	8926///6638	1.2466	9.92319	3.89346	0.000741609	0.0325682	-0.475062
227131_at	mitogen-activated protein kinase kinase kinase 3	MAP3K3	4215	0.815474	8.96602	3.89289	0.000742656	0.0325788	-0.476377
219405_at	tripartite motif containing 68	TRIM68	55128	-0.58678	9.31172	-3.89268	0.00074304	0.0325788	-0.476859
242105_at	cyclin E1	CCNE1	898	-1.3983	3.90095	-3.89177	0.000744703	0.0326042	-0.478942
229500_at	solute carrier family 30 member 9	SLC30A9	10463	-1.09468	8.72482	-3.89167	0.000744901	0.0326042	-0.47919
227623_at	calcium voltage-gated channel auxiliary subunit alpha2delta 1	CACNA2D1	781	1.69037	8.55394	3.89139	0.00074541	0.0326042	-0.479826
221447_s_at	glycosyltransferase 8 domain containing 2	GLT8D2	83468	0.957064	9.06613	3.89071	0.000746655	0.0326116	-0.481382
231033_at	desmocollin 2	DSC2	1824	-2.26485	8.99875	-3.89044	0.000747151	0.0326116	-0.482001
219230_at	transmembrane protein 100	TMEM100	55273	1.21891	8.56578	3.89033	0.000747369	0.0326116	-0.482272
231097_at				-1.47301	5.35895	-3.88806	0.000751556	0.0327682	-0.487479
243796_at	hexamethylene bisacetamide inducible 2	HEXIM2	124790	-1.35066	7.41923	-3.88642	0.000754613	0.0328753	-0.491261
221773_at	ELK3, ETS transcription factor	ELK3	2004	1.25668	10.4367	3.88247	0.000762002	0.0331707	-0.50034
212226_s_at	phospholipid phosphatase 3	PLPP3	8613	0.978026	11.5748	3.88191	0.000763059	0.0331768	-0.501632
212080_at	lysine methyltransferase 2A	KMT2A	4297	0.852217	10.1706	3.88175	0.000763355	0.0331768	-0.501993
34408_at	reticulon 2	RTN2	6253	0.962036	7.99516	3.88033	0.000766028	0.0332665	-0.50525
1559914_at				-1.66973	5.47731	-3.87971	0.000767201	0.0332771	-0.506675
225458_at	uncharacterized LOC25845	PP7080	25845	-2.4852	11.1319	-3.87947	0.000767661	0.0332771	-0.507235
1554741_s_at	fibroblast growth factor 7 pseudogene 3///fibroblast growth factor 7 pseudogene 6///fibroblast growth factor 7	FGF7P3///FGF7P6///FGF7	654466///387628///2252	1.97058	7.93141	3.87924	0.000768096	0.0332771	-0.507762
224437_s_at	vesicle trafficking 1	VTA1	51534	-0.812953	11.3786	-3.87859	0.000769328	0.0333041	-0.509256
1560095_s_at				-1.52491	5.92765	-3.8772	0.000771972	0.0333921	-0.512452
229518_at	family with sequence similarity 46 member B	FAM46B	115572	2.20786	6.84045	3.87666	0.000772996	0.0334099	-0.513687
218660_at	dysferlin	DYSF	8291	0.79214	9.37118	3.87623	0.000773824	0.0334193	-0.514684
227107_at	pannexin 1	PANX1	24145	0.839188	9.21088	3.87537	0.000775469	0.0334639	-0.516663
1555345_at	solute carrier family 38 member 4	SLC38A4	55089	-3.02251	6.38641	-3.87477	0.000776618	0.0334673	-0.518042
208358_s_at	UDP glycosyltransferase 8	UGT8	7368	-1.71426	9.26796	-3.87469	0.000776771	0.0334673	-0.518225
221734_at	proline rich coiled-coil 1	PRRC1	133619	-1.49789	8.2905	-3.87404	0.000778019	0.0334801	-0.519721
202539_s_at	3-hydroxy-3-methylglutaryl-CoA reductase	HMGCR	3156	-1.0863	10.6198	-3.8739	0.000778294	0.0334801	-0.52005
201818_at	lysophosphatidylcholine acyltransferase 1	LPCAT1	79888	1.82368	8.47263	3.87342	0.000779209	0.0334931	-0.521146
232838_at	additional sex combs like 3, transcriptional regulator	ASXL3	80816	-1.74296	5.89601	-3.87282	0.000780369	0.0335166	-0.522531
221096_s_at	transmembrane and coiled-coil domains 6	TMCO6	55374	-1.11834	7.89402	-3.87232	0.00078132	0.0335311	-0.523666
1556488_s_at	MYCBP associated and testis expressed 1	MAATS1	89876	2.20374	4.50119	3.87128	0.000783326	0.033555	-0.526054
229278_at	ubiquitin specific peptidase 51	USP51	158880	1.9158	6.19928	3.87107	0.000783748	0.033555	-0.526556
229241_at	lactate dehydrogenase D	LDHD	197257	-2.02965	7.87462	-3.87097	0.000783923	0.033555	-0.526764
208921_s_at	sorcin	SRI	6717	-1.30371	14.5218	-3.87076	0.000784331	0.033555	-0.527249
209343_at	EF-hand domain family member D1	EFHD1	80303	1.74733	8.0018	3.86989	0.000786015	0.0336008	-0.529247
228399_at	odd-skipped related transciption factor 1	OSR1	130497	2.47008	5.5428	3.86932	0.000787139	0.0336035	-0.530578
223063_at	chromosome 1 open reading frame 198	C1orf198	84886	1.02233	10.2333	3.86908	0.000787594	0.0336035	-0.531116
236979_at	BCL2 like 15	BCL2L15	440603	-2.3667	9.53312	-3.86891	0.000787922	0.0336035	-0.531505
213306_at	multiple PDZ domain crumbs cell polarity complex component	MPDZ	8777	2.1474	8.49858	3.8682	0.0007893	0.0336317	-0.533133
209036_s_at	malate dehydrogenase 2	MDH2	4191	-0.662413	12.7631	-3.86794	0.000789814	0.0336317	-0.533739
219993_at	SRY-box 17	SOX17	64321	1.78382	6.81622	3.86729	0.000791083	0.033639	-0.535234
228176_at	sphingosine-1-phosphate receptor 3	S1PR3	1903	1.61966	9.40038	3.86722	0.000791217	0.033639	-0.535393
1552695_a_at	solute carrier family 2 member 13	SLC2A13	114134	-1.56456	8.16484	-3.86645	0.000792714	0.0336414	-0.537153
209735_at	ATP binding cassette subfamily G member 2 (Junior blood group)	ABCG2	9429	-2.26082	11.6078	-3.86635	0.000792912	0.0336414	-0.537385
41644_at	SAM and SH3 domain containing 1	SASH1	23328	0.894531	9.62869	3.86593	0.000793738	0.0336414	-0.538355
238942_at				-1.28262	7.50165	-3.86553	0.000794515	0.0336414	-0.539267
211976_at	nudix hydrolase 3	NUDT3	11165	0.767736	11.2036	3.86531	0.000794962	0.0336414	-0.539791
229000_at	zinc finger protein 77	ZNF77	58492	-1.46134	6.93476	-3.8653	0.000794965	0.0336414	-0.539794
221541_at	cysteine rich secretory protein LCCL domain containing 2	CRISPLD2	83716	1.07376	10.2219	3.8648	0.000795953	0.0336572	-0.540951
214472_at	histone cluster 1, H3f///histone cluster 1, H3b///histone cluster 1, H3h///histone cluster 1, H3j///histone cluster 1, H3g///histone cluster 1, H3i///histone cluster 1, H3e///histone cluster 1, H3c///histone cluster 1, H3d///histone cluster 1, H3a///histone cluster 1, H2ad	HIST1H3F///HIST1H3B///HIST1H3H///HIST1H3J///HIST1H3G///HIST1H3I///HIST1H3E///HIST1H3C///HIST1H3D///HIST1H3A///HIST1H2AD	8968///8358///8357///8356///8355///8354///8353///8352///8351///8350///3013	-1.84755	7.04354	-3.86383	0.00079786	0.0337117	-0.543181
221942_s_at	guanylate cyclase 1 soluble subunit alpha	GUCY1A3	2982	2.75591	9.37287	3.86313	0.000799236	0.0337346	-0.544786
223950_s_at	FLYWCH-type zinc finger 1	FLYWCH1	84256	1.11061	7.84853	3.86293	0.000799634	0.0337346	-0.54525
237410_x_at				1.61394	6.54943	3.86215	0.000801172	0.0337734	-0.54704
209372_x_at	tubulin beta 2B class IIb///tubulin beta 2A class IIa	TUBB2B///TUBB2A	347733///7280	1.72912	8.03296	3.86174	0.000801984	0.0337816	-0.547983
1559322_at	uncharacterized LOC727916	LOC727916	727916	-2.54608	6.93907	-3.85883	0.000807766	0.0339928	-0.554674
222195_s_at	tRNA methyltransferase O	TRMO	51531	-1.34112	7.89448	-3.85859	0.000808242	0.0339928	-0.555223
223681_s_at	PATJ, crumbs cell polarity complex component	PATJ	10207	-1.11259	10.0493	-3.85741	0.000810586	0.0340571	-0.55792
227862_at	TMF1-regulated nuclear protein 1	TRNP1	388610	1.62017	7.71449	3.85686	0.000811699	0.0340571	-0.559199
202486_at	AFG3 like matrix AAA peptidase subunit 2	AFG3L2	10939	-0.876828	10.0571	-3.85667	0.000812065	0.0340571	-0.559619
201093_x_at	succinate dehydrogenase complex flavoprotein subunit A	SDHA	6389	-0.870967	12.0438	-3.85644	0.000812545	0.0340571	-0.560169
221986_s_at	kelch like family member 24	KLHL24	54800	-0.959621	8.02606	-3.85616	0.000813101	0.0340571	-0.560806
240422_at				-2.32375	8.69526	-3.85595	0.000813509	0.0340571	-0.561273
202742_s_at	protein kinase cAMP-activated catalytic subunit beta	PRKACB	5567	-0.953051	11.4255	-3.85438	0.000816678	0.0341636	-0.564894
207492_at	N-glycanase 1	NGLY1	55768	-2.00294	6.74566	-3.85401	0.000817411	0.0341682	-0.56573
231031_at	fibroblast growth factor 7 pseudogene 3	FGF7P3	654466	1.70963	7.19838	3.85315	0.000819158	0.0341921	-0.567718
202623_at	E2F associated phosphoprotein	EAPP	55837	-0.665185	11.8378	-3.85284	0.000819788	0.0341921	-0.568435
217028_at	C-X-C motif chemokine receptor 4	CXCR4	7852	2.24358	11.8991	3.8528	0.00081986	0.0341921	-0.568517
202202_s_at	laminin subunit alpha 4	LAMA4	3910	1.03105	9.82911	3.8511	0.000823304	0.0343096	-0.572421
203973_s_at	CCAAT/enhancer binding protein delta	CEBPD	1052	0.97173	11.656	3.84984	0.00082587	0.0343903	-0.575319
1557411_s_at	solute carrier family 25 member 43	SLC25A43	203427	-1.19535	9.92744	-3.84949	0.000826576	0.0343934	-0.576115
231486_x_at				-1.86074	3.75622	-3.84889	0.000827801	0.0343934	-0.577494
231213_at	phosphodiesterase 1A	PDE1A	5136	1.69703	7.50663	3.8485	0.000828608	0.0343934	-0.578402
230276_at	family with sequence similarity 49 member A	FAM49A	81553	0.997781	7.22685	3.84844	0.000828728	0.0343934	-0.578536
232746_at	atypical chemokine receptor 3	ACKR3	57007	0.800576	7.26001	3.84826	0.000829091	0.0343934	-0.578945
57715_at	calcium homeostasis modulator 2	CALHM2	51063	1.52288	8.55028	3.84795	0.000829731	0.0343939	-0.579663
211714_x_at	tubulin beta class I	TUBB	203068	0.820568	13.044	3.84709	0.000831478	0.0344402	-0.581621
242956_at	isocitrate dehydrogenase (NADP(+)) 1, cytosolic	IDH1	3417	-1.35404	6.64097	-3.84589	0.000833951	0.0345057	-0.584387
204731_at	transforming growth factor beta receptor 3	TGFBR3	7049	1.60702	10.1605	3.84549	0.000834775	0.0345057	-0.585307
209623_at	methylcrotonoyl-CoA carboxylase 2	MCCC2	64087	-0.897619	10.8174	-3.8454	0.000834954	0.0345057	-0.585507
229177_at	chromosome 16 open reading frame 89	C16orf89	146556	1.93081	7.87744	3.84431	0.000837193	0.0345685	-0.588001
203225_s_at	riboflavin kinase	RFK	55312	-1.18739	11.7177	-3.84405	0.000837737	0.0345685	-0.588607
205805_s_at	receptor tyrosine kinase like orphan receptor 1	ROR1	4919	1.38036	8.14501	3.84197	0.000842044	0.03472	-0.593382
224840_at	FK506 binding protein 5	FKBP5	2289	0.895397	11.7497	3.84027	0.00084558	0.0348139	-0.597284
235183_at	filamin A interacting protein 1	FILIP1	27145	1.88356	7.49869	3.83989	0.000846362	0.0348139	-0.598145
203593_at	CD2 associated protein	CD2AP	23607	-1.15649	12.3669	-3.83989	0.000846363	0.0348139	-0.598146
218124_at	retinol saturase	RETSAT	54884	-1.64051	11.8033	-3.83965	0.000846868	0.0348139	-0.598702
1555259_at	sterile alpha motif and leucine zipper containing kinase AZK	ZAK	51776	1.81419	6.43123	3.83732	0.000851758	0.0349886	-0.604062
1554575_a_at	3'(2'), 5'-bisphosphate nucleotidase 1	BPNT1	10380	-2.3036	7.17542	-3.83682	0.000852801	0.0350052	-0.605202
213805_at	abhydrolase domain containing 5	ABHD5	51099	-1.52343	8.25097	-3.83567	0.000855223	0.0350783	-0.607843
203680_at	protein kinase cAMP-dependent type II regulatory subunit beta	PRKAR2B	5577	0.813057	10.3485	3.83524	0.000856119	0.0350887	-0.608818
235574_at	guanylate binding protein 4	GBP4	115361	1.6886	6.47971	3.83446	0.000857775	0.0351302	-0.610617
1570600_at				-1.58659	6.27628	-3.83398	0.000858786	0.0351452	-0.611714
212507_at	transmembrane protein 131	TMEM131	23505	-0.626472	11.7687	-3.83368	0.000859427	0.0351452	-0.612409
208323_s_at	annexin A13	ANXA13	312	-1.46256	8.56988	-3.83273	0.000861441	0.0351776	-0.614588
36830_at	mitochondrial intermediate peptidase	MIPEP	4285	-1.00272	8.55492	-3.83249	0.000861942	0.0351776	-0.61513
226767_s_at	fumarylacetoacetate hydrolase domain containing 1	FAHD1	81889	-0.965259	9.38359	-3.832	0.000862995	0.0351776	-0.616267
226342_at	spectrin beta, non-erythrocytic 1	SPTBN1	6711	0.860316	9.70563	3.83182	0.000863381	0.0351776	-0.616684
239827_at	regulator of cell cycle	RGCC	28984	1.84345	3.75232	3.83118	0.000864743	0.0351776	-0.618151
210262_at	cysteine rich secretory protein 2	CRISP2	7180	-1.75388	3.97195	-3.83098	0.000865157	0.0351776	-0.618596
1554007_at				1.85844	8.14232	3.83068	0.000865799	0.0351776	-0.619288
237833_s_at	synuclein alpha interacting protein	SNCAIP	9627	1.15433	7.00385	3.83048	0.000866221	0.0351776	-0.619741
220794_at	gremlin 2, DAN family BMP antagonist	GREM2	64388	2.18386	8.57034	3.83039	0.000866413	0.0351776	-0.619947
229910_at	Src homology 2 domain containing E	SHE	126669	0.931878	8.72387	3.82997	0.000867323	0.0351776	-0.620924
228708_at	RAB27B, member RAS oncogene family	RAB27B	5874	-1.40166	10.029	-3.82969	0.000867926	0.0351776	-0.621571
204288_s_at	sorbin and SH3 domain containing 2	SORBS2	8470	1.65408	10.0592	3.82968	0.000867939	0.0351776	-0.621586
209156_s_at	collagen type VI alpha 2 chain	COL6A2	1292	1.53757	11.6459	3.82918	0.000869	0.0351945	-0.622723
40687_at	gap junction protein alpha 4	GJA4	2701	1.31743	7.49576	3.82723	0.00087319	0.035338	-0.627202
218392_x_at	sideroflexin 1	SFXN1	94081	-1.09534	10.297	-3.82569	0.000876506	0.035446	-0.630731
227629_at	prolactin receptor	PRLR	5618	-1.33757	8.74495	-3.82537	0.000877201	0.0354479	-0.631469
219176_at	chromosome 2 open reading frame 47	C2orf47	79568	-0.641654	10.6984	-3.82434	0.000879421	0.0355113	-0.633822
207467_x_at	calpastatin	CAST	831	-0.66738	12.1846	-3.82351	0.000881229	0.0355581	-0.635734
205529_s_at	RUNX1 translocation partner 1	RUNX1T1	862	1.2436	8.59793	3.82275	0.000882882	0.0355898	-0.637479
236383_at				1.7536	6.96453	3.82255	0.000883317	0.0355898	-0.637937
217971_at	late endosomal/lysosomal adaptor, MAPK and MTOR activator 3	LAMTOR3	8649	-0.633318	12.0346	-3.82149	0.00088563	0.0356084	-0.640372
240432_x_at	Kruppel like factor 7	KLF7	8609	1.13669	8.02723	3.82145	0.000885717	0.0356084	-0.640463
203942_s_at	microtubule affinity regulating kinase 2	MARK2	2011	-1.36282	8.96694	-3.82144	0.000885733	0.0356084	-0.640481
204375_at	calsyntenin 3	CLSTN3	9746	1.53793	6.9656	3.82028	0.000888266	0.035684	-0.643138
1553891_at	Kruppel like factor 17	KLF17	128209	-1.64603	5.94655	-3.81964	0.000889674	0.0357029	-0.644613
205480_s_at	UDP-glucose pyrophosphorylase 2	UGP2	7360	-0.868616	14.2671	-3.81947	0.000890042	0.0357029	-0.644998
206797_at	N-acetyltransferase 2	NAT2	10	-1.62145	10.3908	-3.81842	0.000892349	0.0357692	-0.647408
202869_at	2'-5'-oligoadenylate synthetase 1	OAS1	4938	-1.55113	11.444	-3.81755	0.00089427	0.0358199	-0.649409
214261_s_at	alcohol dehydrogenase 6 (class V)	ADH6	130	-1.99331	8.59637	-3.81625	0.000897132	0.0359083	-0.652384
225217_s_at	bromodomain and PHD finger containing 3	BRPF3	27154	-1.00301	9.10839	-3.81548	0.000898825	0.0359497	-0.65414
217590_s_at	transient receptor potential cation channel subfamily A member 1	TRPA1	8989	-1.91007	7.85446	-3.81126	0.000908229	0.0362767	-0.663828
228780_at	POU class 3 homeobox 3	POU3F3	5455	2.05718	6.10735	3.81118	0.000908392	0.0362767	-0.663995
202806_at	drebrin 1	DBN1	1627	1.1068	8.33222	3.81091	0.000909016	0.0362767	-0.664634
209205_s_at	LIM domain only 4	LMO4	8543	0.792422	10.1863	3.81055	0.000909804	0.0362767	-0.665441
239262_at				2.03515	6.68891	3.81032	0.000910317	0.0362767	-0.665966
209541_at	insulin like growth factor 1	IGF1	3479	0.962577	8.86569	3.80952	0.000912126	0.0363223	-0.667813
226415_at	vesicle amine transport 1 like	VAT1L	57687	0.993829	8.99107	3.80902	0.000913236	0.03634	-0.668946
209264_s_at	tetraspanin 4	TSPAN4	7106	1.56635	7.76674	3.80827	0.00091494	0.0363613	-0.670681
218865_at	mitochondrial amidoxime reducing component 1	MARC1	64757	-1.78914	8.95655	-3.8082	0.000915102	0.0363613	-0.670845
1554450_s_at	MIER family member 3	MIER3	166968	-1.43462	10.1158	-3.80785	0.000915877	0.0363657	-0.671633
206325_at	serpin family A member 6	SERPINA6	866	-1.88495	5.70424	-3.80622	0.000919557	0.0364853	-0.675366
244170_at	RAB3C, member RAS oncogene family	RAB3C	115827	2.22411	4.7491	3.80573	0.000920681	0.0365034	-0.676503
209556_at	neurochondrin	NCDN	23154	1.2748	6.82519	3.805	0.000922338	0.0365138	-0.678176
203752_s_at	JunD proto-oncogene, AP-1 transcription factor subunit	JUND	3727	0.730729	13.9266	3.80499	0.000922347	0.0365138	-0.678186
210480_s_at	myosin VI	MYO6	4646	-1.35572	9.2517	-3.80473	0.000922945	0.0365138	-0.678789
226353_at	signal peptide peptidase like 2A	SPPL2A	84888	-1.11292	12.5536	-3.80363	0.000925443	0.0365861	-0.681304
209686_at	S100 calcium binding protein B	S100B	6285	2.13211	6.71254	3.80316	0.00092651	0.0366018	-0.682377
208634_s_at	microtubule-actin crosslinking factor 1	MACF1	23499	1.06516	12.0974	3.80263	0.000927738	0.0366239	-0.68361
235147_at				-2.4308	9.58381	-3.80132	0.000930713	0.0367148	-0.686589
226092_at	membrane palmitoylated protein 5	MPP5	64398	-1.04352	11.3094	-3.80039	0.000932846	0.0367724	-0.68872
226713_at	coiled-coil domain containing 50	CCDC50	152137	1.29338	9.65842	3.79975	0.000934324	0.0368042	-0.690193
208982_at	platelet and endothelial cell adhesion molecule 1	PECAM1	5175	1.1902	10.9439	3.79819	0.000937912	0.0369189	-0.69376
241608_at				1.69383	6.65724	3.79667	0.000941449	0.0370021	-0.697263
207191_s_at	immunoglobulin superfamily containing leucine rich repeat	ISLR	3671	1.38123	8.411	3.79608	0.000942812	0.0370021	-0.69861
1566473_a_at	uncharacterized LOC100996506	LOC100996506	100996506	1.74334	6.5936	3.79587	0.000943283	0.0370021	-0.699075
225600_at	triple QxxK/R motif containing	TRIQK	286144	-1.12048	8.84956	-3.79538	0.000944425	0.0370021	-0.7002
241470_x_at	Ras association domain family member 9	RASSF9	9182	2.40715	5.10185	3.79535	0.000944496	0.0370021	-0.70027
201968_s_at	phosphoglucomutase 1	PGM1	5236	-0.925343	12.2608	-3.79528	0.000944674	0.0370021	-0.700446
238775_at	integrin alpha FG-GAP repeat containing 1	ITFG1	81533	-0.859042	7.98155	-3.79524	0.000944764	0.0370021	-0.700535
243597_at	Fanconi anemia complementation group B	FANCB	2187	-2.12374	5.57479	-3.79385	0.000948005	0.0371025	-0.703722
228374_at	R3H domain and coiled-coil containing 1 like	R3HCC1L	27291	-0.66142	9.35741	-3.79303	0.000949899	0.03715	-0.705579
208613_s_at	filamin B	FLNB	2317	-1.21137	10.7326	-3.79011	0.000956754	0.0372954	-0.71227
204229_at	solute carrier family 17 member 7	SLC17A7	57030	1.26113	5.51041	3.78973	0.000957648	0.0372954	-0.71314
232424_at	PR/SET domain 16	PRDM16	63976	1.86465	6.17696	3.7892	0.000958916	0.0372954	-0.71437
204388_s_at	monoamine oxidase A	MAOA	4128	-1.32188	11.8216	-3.78907	0.00095922	0.0372954	-0.714666
216248_s_at	nuclear receptor subfamily 4 group A member 2	NR4A2	4929	1.80435	8.30807	3.78877	0.000959926	0.0372954	-0.71535
203215_s_at	myosin VI	MYO6	4646	-1.1608	10.3573	-3.78843	0.000960727	0.0372954	-0.716126
207544_s_at	alcohol dehydrogenase 6 (class V)	ADH6	130	-2.34497	6.98777	-3.78838	0.000960851	0.0372954	-0.716246
212221_x_at	iduronate 2-sulfatase	IDS	3423	0.890163	11.187	3.78804	0.000961642	0.0372954	-0.717012
208677_s_at	basigin (Ok blood group)	BSG	682	-1.53822	12.1681	-3.78775	0.000962335	0.0372954	-0.717683
1554636_at				2.68458	5.24995	3.7874	0.000963156	0.0372954	-0.718476
218224_at	paraneoplastic Ma antigen 1	PNMA1	9240	1.10873	10.7397	3.78721	0.000963611	0.0372954	-0.718915
212646_at	raftlin, lipid raft linker 1	RFTN1	23180	1.23497	10.9356	3.7871	0.00096387	0.0372954	-0.719165
203570_at	lysyl oxidase like 1	LOXL1	4016	1.17991	8.80732	3.78708	0.000963917	0.0372954	-0.719211
231887_s_at	phosphatase domain containing, paladin 1	PALD1	27143	1.41459	7.61945	3.78706	0.000963962	0.0372954	-0.719254
201689_s_at	tumor protein D52	TPD52	7163	-0.952677	12.322	-3.78683	0.000964521	0.0372954	-0.719794
209531_at	glutathione S-transferase zeta 1	GSTZ1	2954	-1.61318	8.55427	-3.78665	0.000964939	0.0372954	-0.720197
203746_s_at	holocytochrome c synthase	HCCS	3052	-0.750598	10.1921	-3.78629	0.000965791	0.0372954	-0.721018
204507_s_at	protein phosphatase 3 regulatory subunit B, alpha	PPP3R1	5534	-0.8968	7.65885	-3.78625	0.000965894	0.0372954	-0.721117
204140_at	tyrosylprotein sulfotransferase 1	TPST1	8460	1.29894	7.97964	3.78573	0.000967138	0.0373032	-0.722315
228827_at	RUNX1 translocation partner 1	RUNX1T1	862	1.29178	8.81958	3.78559	0.000967461	0.0373032	-0.722626
220723_s_at	cell wall biogenesis 43 C-terminal homolog	CWH43	80157	-2.33507	10.0897	-3.78449	0.000970075	0.0373776	-0.725136
204557_s_at	DAZ interacting zinc finger protein 1	DZIP1	22873	1.85536	7.01981	3.78265	0.000974482	0.037521	-0.729354
244741_s_at	ZNF667 antisense RNA 1 (head to head)	ZNF667-AS1	100128252	1.2863	8.38904	3.78235	0.000975193	0.0375219	-0.730032
205078_at	phosphatidylinositol glycan anchor biosynthesis class F	PIGF	5281	-0.992329	9.51023	-3.78116	0.000978058	0.0376057	-0.732762
224806_at	tripartite motif containing 25	TRIM25	7706	-0.784265	11.4477	-3.78086	0.000978778	0.037607	-0.733447
212551_at	CAP, adenylate cyclase-associated protein, 2 (yeast)	CAP2	10486	2.25867	7.95703	3.78006	0.000980711	0.0376548	-0.735282
215672_s_at	adenosylhomocysteinase like 2	AHCYL2	23382	-1.86622	10.1438	-3.77857	0.00098431	0.0377559	-0.73869
211992_at	WNK lysine deficient protein kinase 1	WNK1	65125	0.702074	10.6446	3.77809	0.000985469	0.0377559	-0.739785
204396_s_at	G protein-coupled receptor kinase 5	GRK5	2869	0.968572	9.68629	3.77792	0.000985899	0.0377559	-0.740191
226846_at	phytanoyl-CoA dioxygenase domain containing 1	PHYHD1	254295	1.56347	7.01444	3.77783	0.000986107	0.0377559	-0.740387
219113_x_at	hydroxysteroid 17-beta dehydrogenase 14	HSD17B14	51171	1.49065	7.31791	3.7768	0.000988618	0.0378255	-0.742753
202502_at	acyl-CoA dehydrogenase, C-4 to C-12 straight chain	ACADM	34	-0.952011	12.0664	-3.77548	0.000991832	0.037922	-0.745773
202459_s_at	lipin 2	LPIN2	9663	-0.688516	9.83523	-3.7747	0.000993731	0.037968	-0.747552
211964_at	collagen type IV alpha 2 chain	COL4A2	1284	1.27263	12.0055	3.77381	0.000995901	0.0380244	-0.749582
57540_at	ribokinase	RBKS	64080	-1.18315	9.73334	-3.77346	0.000996762	0.0380307	-0.750386
226066_at	melanogenesis associated transcription factor	MITF	4286	1.56398	8.94075	3.77262	0.000998835	0.0380832	-0.752318
211958_at	insulin like growth factor binding protein 5	IGFBP5	3488	1.85103	8.27662	3.77202	0.0010003	0.0381045	-0.753683
225048_at	PHD finger protein 10	PHF10	55274	1.16443	9.36812	3.77182	0.00100079	0.0381045	-0.754136
220926_s_at	ER degradation enhancing alpha-mannosidase like protein 3	EDEM3	80267	-0.993767	9.53276	-3.7711	0.00100257	0.0381459	-0.755793
202738_s_at	phosphorylase kinase regulatory subunit beta	PHKB	5257	-0.579044	10.7235	-3.76991	0.0010055	0.0382307	-0.758506
234620_at				-1.84806	5.15728	-3.76923	0.00100719	0.0382682	-0.760066
208944_at	transforming growth factor beta receptor 2	TGFBR2	7048	0.972841	12.0344	3.76885	0.00100813	0.0382748	-0.760935
222236_s_at	ArfGAP with SH3 domain, ankyrin repeat and PH domain 3	ASAP3	55616	-0.889002	8.93332	-3.76858	0.0010088	0.0382748	-0.761556
204034_at	ETHE1, persulfide dioxygenase	ETHE1	23474	-1.66831	13.5377	-3.7683	0.00100949	0.0382748	-0.762193
227678_at	ATP23 metallopeptidase and ATP synthase assembly factor homolog	ATP23	91419	-1.10353	9.75074	-3.76803	0.00101016	0.0382748	-0.762808
202763_at	caspase 3	CASP3	836	-0.927421	10.2871	-3.76752	0.00101143	0.0382963	-0.763974
209552_at	paired box 8	PAX8	7849	-1.98789	6.51884	-3.76641	0.0010142	0.0383747	-0.76652
205373_at	catenin alpha 2	CTNNA2	1496	1.57009	6.84356	3.76108	0.00102756	0.0388303	-0.778696
201732_s_at	chloride voltage-gated channel 3	CLCN3	1182	-0.991484	9.62311	-3.76104	0.00102766	0.0388303	-0.778785
212397_at	radixin	RDX	5962	1.32515	10.2755	3.76045	0.00102915	0.0388432	-0.780132
235206_at				-1.36082	6.2409	-3.76012	0.00102999	0.0388432	-0.780892
202499_s_at	solute carrier family 2 member 3	SLC2A3	6515	1.42667	8.99863	3.76007	0.00103014	0.0388432	-0.781021
205011_at	von Willebrand factor A domain containing 5A	VWA5A	4013	-0.844313	10.9807	-3.75957	0.00103138	0.0388633	-0.782144
211070_x_at	diazepam binding inhibitor, acyl-CoA binding protein	DBI	1622	-0.791066	13.458	-3.7592	0.00103232	0.0388721	-0.782994
228376_at	glycoprotein, alpha-galactosyltransferase 1 pseudogene	GGTA1P	2681	1.24571	9.01969	3.75837	0.00103444	0.0388919	-0.784901
226087_at	leucine zipper and CTNNBIP1 domain containing	LZIC	84328	-0.732008	9.24925	-3.75819	0.00103489	0.0388919	-0.785303
202468_s_at	catenin alpha like 1	CTNNAL1	8727	0.762692	10.1575	3.75816	0.00103498	0.0388919	-0.785387
55065_at	microtubule affinity regulating kinase 4	MARK4	57787	0.760582	9.11524	3.75771	0.00103611	0.0389074	-0.786398
235342_at	sparc/osteonectin, cwcv and kazal-like domains proteoglycan (testican) 3	SPOCK3	50859	2.72728	5.16748	3.75743	0.00103684	0.0389083	-0.787057
218486_at	Kruppel like factor 11	KLF11	8462	1.12219	9.09736	3.75712	0.00103762	0.0389107	-0.787753
208393_s_at	RAD50 double strand break repair protein	RAD50	10111	-0.599132	9.68652	-3.75671	0.00103866	0.038923	-0.788685
234204_at				-1.62581	5.96678	-3.7564	0.00103947	0.0389268	-0.789412
201966_at	NADH:ubiquinone oxidoreductase core subunit S2	NDUFS2	4720	-0.886472	11.7056	-3.75473	0.00104374	0.0390599	-0.793225
244052_at	carbonyl reductase 4	CBR4	84869	-0.971921	8.96968	-3.75436	0.00104469	0.0390623	-0.794067
209034_at	proline rich nuclear receptor coactivator 1	PNRC1	10957	1.16876	11.3911	3.75415	0.00104523	0.0390623	-0.794555
1552903_at	beta-1,4-N-acetyl-galactosaminyltransferase 2	B4GALNT2	124872	-2.10065	7.83611	-3.7534	0.00104714	0.0391037	-0.796252
208850_s_at	Thy-1 cell surface antigen	THY1	7070	1.19486	8.59113	3.75311	0.00104789	0.0391037	-0.796915
204249_s_at	LIM domain only 2	LMO2	4005	0.989454	10.0563	3.75261	0.00104919	0.0391037	-0.79807
225090_at	microRNA 6751///synoviolin 1	MIR6751///SYVN1	102465449///84447	0.637204	10.4991	3.7526	0.0010492	0.0391037	-0.798077
220170_at	four and a half LIM domains 5	FHL5	9457	2.6992	6.29897	3.75209	0.00105053	0.0391266	-0.799256
228732_at	guanylate cyclase 1 soluble subunit alpha 2	GUCY1A2	2977	1.94349	6.06468	3.74823	0.00106053	0.0394606	-0.808066
206561_s_at	aldo-keto reductase family 1 member B10	AKR1B10	57016	-2.11864	12.5072	-3.74808	0.00106094	0.0394606	-0.808426
203888_at	thrombomodulin	THBD	7056	1.12065	7.85729	3.74722	0.00106316	0.0395163	-0.810371
202266_at	tyrosyl-DNA phosphodiesterase 2	TDP2	51567	-1.15938	14.4557	-3.74647	0.00106514	0.0395294	-0.812096
205355_at	acyl-CoA dehydrogenase, short/branched chain	ACADSB	36	-1.22546	8.43183	-3.74634	0.00106547	0.0395294	-0.812389
230308_at	family with sequence similarity 120A opposite strand	FAM120AOS	158293	-1.71025	7.7977	-3.74606	0.0010662	0.0395294	-0.813022
209683_at	family with sequence similarity 49 member A	FAM49A	81553	1.87068	6.67761	3.74598	0.00106641	0.0395294	-0.813206
207601_at	sulfotransferase family 1B member 1	SULT1B1	27284	-1.46974	11.0736	-3.74566	0.00106725	0.0395338	-0.81394
220603_s_at	multiple C2 and transmembrane domain containing 2	MCTP2	55784	-0.990204	8.9111	-3.74498	0.00106904	0.0395733	-0.815498
208790_s_at	polymerase I and transcript release factor	PTRF	284119	2.03772	7.90553	3.74385	0.001072	0.0396275	-0.81807
209496_at	retinoic acid receptor responder 2	RARRES2	5919	0.939953	10.8562	3.74358	0.00107273	0.0396275	-0.818699
204468_s_at	tyrosine kinase with immunoglobulin like and EGF like domains 1	TIE1	7075	1.93957	7.47263	3.74348	0.00107298	0.0396275	-0.818921
201413_at	hydroxysteroid 17-beta dehydrogenase 4	HSD17B4	3295	-0.639328	12.1103	-3.74321	0.00107371	0.0396275	-0.81955
214091_s_at	glutathione peroxidase 3	GPX3	2878	1.45894	10.3486	3.74305	0.00107413	0.0396275	-0.819911
212094_at	paternally expressed 10	PEG10	23089	1.62233	7.71897	3.74225	0.00107625	0.0396788	-0.821743
222340_at				-1.8365	5.35056	-3.74167	0.00107776	0.0397081	-0.823055
220791_x_at	sodium voltage-gated channel alpha subunit 11	SCN11A	11280	1.11434	7.27071	3.74106	0.00107939	0.0397412	-0.824457
225503_at	dehydrogenase/reductase X-linked	DHRSX	207063	-1.7304	8.22705	-3.74042	0.0010811	0.0397518	-0.825928
212382_at	transcription factor 4	TCF4	6925	1.05884	9.24685	3.7404	0.00108113	0.0397518	-0.825957
202889_x_at	microtubule associated protein 7	MAP7	9053	-2.04638	8.78853	-3.73964	0.00108316	0.0397578	-0.827695
214154_s_at	plakophilin 2	PKP2	5318	-1.83948	7.47342	-3.73962	0.00108322	0.0397578	-0.827751
222322_at				2.3381	4.42861	3.73952	0.00108348	0.0397578	-0.82797
207001_x_at	TSC22 domain family member 3	TSC22D3	1831	1.15508	8.13656	3.73917	0.0010844	0.039765	-0.828763
225652_at	FERM, ARH/RhoGEF and pleckstrin domain protein 2	FARP2	9855	-0.712109	10.6704	-3.73888	0.00108517	0.0397667	-0.829426
220942_x_at	family with sequence similarity 162 member A	FAM162A	26355	-0.990963	14.067	-3.73818	0.00108705	0.03978	-0.831029
229667_s_at	homeobox B8	HOXB8	3218	-1.85293	6.07532	-3.73777	0.00108815	0.03978	-0.831968
215707_s_at	prion protein	PRNP	5621	1.56187	9.26524	3.73759	0.00108863	0.03978	-0.832379
1560359_at	integrin subunit alpha 1	ITGA1	3672	1.75068	7.19368	3.73715	0.00108979	0.03978	-0.833376
202966_at	calpain 6	CAPN6	827	1.80021	6.75668	3.73714	0.00108984	0.03978	-0.833415
1555881_s_at	leucine zipper tumor suppressor 2	LZTS2	84445	0.75944	9.05861	3.73711	0.0010899	0.03978	-0.833468
218613_at	pleckstrin and Sec7 domain containing 3	PSD3	23362	-1.04157	9.39609	-3.73631	0.00109206	0.0398112	-0.835307
223298_s_at	5'-nucleotidase, cytosolic IIIA	NT5C3A	51251	-0.865698	12.1286	-3.73625	0.00109222	0.0398112	-0.835439
240249_at				-1.70661	5.34939	-3.73508	0.00109537	0.0398995	-0.838117
239118_at	potassium voltage-gated channel subfamily A member 2	KCNA2	3737	1.47352	6.7885	3.73444	0.00109709	0.0399117	-0.839581
220354_at	MCF2L antisense RNA 1	MCF2L-AS1	100289410	-2.31578	6.37505	-3.73441	0.00109716	0.0399117	-0.839638
231879_at	collagen type XII alpha 1 chain	COL12A1	1303	1.50777	7.69457	3.734	0.00109827	0.0399256	-0.84058
244740_at				1.53416	8.57093	3.73273	0.00110169	0.0400232	-0.84347
205160_at	peroxisomal biogenesis factor 11 alpha	PEX11A	8800	-1.24413	9.75812	-3.73203	0.00110361	0.0400662	-0.845086
239277_at				0.724731	9.07582	3.73096	0.00110651	0.040113	-0.847528
241381_at	chromosome X open reading frame 36	CXorf36	79742	1.81063	7.01366	3.73091	0.00110665	0.040113	-0.847643
202911_at	mutS homolog 6	MSH6	2956	0.712388	10.5697	3.73032	0.00110825	0.040113	-0.848988
207216_at	tumor necrosis factor superfamily member 8	TNFSF8	944	1.33239	6.15824	3.73003	0.00110902	0.040113	-0.849638
208951_at	aldehyde dehydrogenase 7 family member A1	ALDH7A1	501	-0.923933	9.43973	-3.72995	0.00110925	0.040113	-0.84983
233315_at				-0.699898	7.59754	-3.72993	0.0011093	0.040113	-0.849866
213836_s_at	WD repeat domain, phosphoinositide interacting 1	WIPI1	55062	-0.963899	10.1916	-3.7291	0.00111157	0.0401688	-0.851773
219121_s_at	epithelial splicing regulatory protein 1	ESRP1	54845	-2.01408	10.5167	-3.72873	0.00111257	0.0401706	-0.852602
211612_s_at	interleukin 13 receptor subunit alpha 1	IL13RA1	3597	-0.97077	10.1452	-3.72854	0.00111309	0.0401706	-0.853043
238112_at	uncharacterized LOC283177	LOC283177	283177	-1.83261	6.11034	-3.72657	0.0011185	0.0402992	-0.857549
202960_s_at	methylmalonyl-CoA mutase	MUT	4594	-0.699694	11.6063	-3.72655	0.00111855	0.0402992	-0.857586
235836_at	matrix remodeling associated 7	MXRA7	439921	2.05586	5.45489	3.72643	0.00111887	0.0402992	-0.857855
207756_at				1.56872	5.01196	3.72533	0.00112189	0.040353	-0.860364
206281_at	adenylate cyclase activating polypeptide 1	ADCYAP1	116	1.87276	5.0567	3.72463	0.00112382	0.040353	-0.86196
213413_at	stonin 1	STON1	11037	2.10339	8.12395	3.72448	0.00112426	0.040353	-0.862321
223178_s_at	5'-nucleotidase domain containing 1	NT5DC1	221294	-0.634115	9.41363	-3.72442	0.00112441	0.040353	-0.862448
229545_at	fermitin family member 1	FERMT1	55612	-0.77021	9.82516	-3.72439	0.0011245	0.040353	-0.86252
225815_at	complexin 2	CPLX2	10814	1.44471	5.03348	3.72428	0.00112479	0.040353	-0.86276
240740_at	uncharacterized LOC100507443	LOC100507443	100507443	-2.07804	5.19439	-3.7237	0.00112639	0.0403839	-0.864083
227046_at	solute carrier family 39 member 11	SLC39A11	201266	-0.941589	9.41609	-3.72342	0.00112718	0.0403858	-0.864735
210385_s_at	endoplasmic reticulum aminopeptidase 1	ERAP1	51752	-1.02451	8.88955	-3.72314	0.00112795	0.0403867	-0.865366
202969_at	dual specificity tyrosine phosphorylation regulated kinase 2	DYRK2	8445	-0.812462	10.5318	-3.72061	0.00113497	0.0405877	-0.871139
235534_at	pleckstrin homology like domain family A member 3	PHLDA3	23612	1.91456	6.67621	3.72049	0.00113532	0.0405877	-0.871425
202897_at	signal regulatory protein alpha	SIRPA	140885	1.1476	8.61904	3.72006	0.0011365	0.0405877	-0.872389
203710_at	inositol 1,4,5-trisphosphate receptor type 1	ITPR1	3708	1.92202	9.22655	3.72005	0.00113653	0.0405877	-0.872411
1558631_at	peroxisome proliferator activated receptor alpha	PPARA	5465	-1.00199	8.01569	-3.71882	0.00113997	0.0406731	-0.875219
219313_at	GRAM domain containing 1C	GRAMD1C	54762	-1.40228	9.36673	-3.71866	0.00114041	0.0406731	-0.875579
203827_at	WD repeat domain, phosphoinositide interacting 1	WIPI1	55062	-1.16978	10.0665	-3.71759	0.00114343	0.0407542	-0.878036
235368_at	ADAM metallopeptidase with thrombospondin type 1 motif 5	ADAMTS5	11096	0.960114	8.77209	3.7168	0.00114565	0.0407843	-0.879843
1555274_a_at	ethanolaminephosphotransferase 1	EPT1	85465	-1.14894	8.23376	-3.71676	0.00114576	0.0407843	-0.879933
209326_at	solute carrier family 35 member A2	SLC35A2	7355	-0.722037	10.0744	-3.71595	0.00114804	0.0408248	-0.881777
205573_s_at	sorting nexin 7	SNX7	51375	-0.932489	11.5782	-3.71582	0.0011484	0.0408248	-0.882066
210755_at	hepatocyte growth factor	HGF	3082	-1.90085	5.30351	-3.71529	0.00114989	0.0408514	-0.883275
219635_at	zinc finger protein 606	ZNF606	80095	-0.650312	8.26313	-3.71493	0.00115091	0.0408609	-0.884095
205756_s_at	coagulation factor VIII	F8	2157	1.03694	7.97663	3.71306	0.00115619	0.0410219	-0.888353
204642_at	sphingosine-1-phosphate receptor 1	S1PR1	1901	1.31569	8.70562	3.71225	0.0011585	0.0410771	-0.890206
219738_s_at	protocadherin 9	PCDH9	5101	1.71028	6.41619	3.71165	0.0011602	0.0411107	-0.891569
230951_at	erythrocyte membrane protein band 4.1 like 5	EPB41L5	57669	-1.55014	7.86964	-3.71139	0.00116096	0.0411111	-0.892181
205795_at	neurexin 3	NRXN3	9369	2.66248	6.15298	3.71104	0.00116195	0.0411195	-0.892971
1561387_a_at	neurexophilin and PC-esterase domain family member 1	NXPE1	120400	-2.53268	8.63696	-3.71061	0.00116319	0.0411367	-0.893962
235631_at	discoidin domain receptor tyrosine kinase 2	DDR2	4921	1.90264	6.62353	3.70991	0.00116517	0.0411801	-0.895543
216609_at	thioredoxin	TXN	7295	-1.26315	9.24202	-3.70943	0.00116655	0.0412024	-0.896646
1569631_at	nicotinamide nucleotide adenylyltransferase 1	NMNAT1	64802	-0.784752	8.52063	-3.70817	0.00117017	0.0413034	-0.899521
1559402_a_at	chromosome 1 open reading frame 61	C1orf61	10485	-1.40342	6.89111	-3.70746	0.00117221	0.0413294	-0.901139
212122_at	ras homolog family member Q	RHOQ	23433	1.4746	7.10682	3.70728	0.00117273	0.0413294	-0.901555
1563182_at	activin A receptor type 1C	ACVR1C	130399	-1.24582	7.93212	-3.70712	0.00117317	0.0413294	-0.901904
214803_at	cadherin 6	CDH6	1004	1.99403	6.47532	3.70662	0.00117461	0.0413535	-0.903045
233514_x_at	testis expressed 11	TEX11	56159	-2.40325	8.16562	-3.70636	0.00117538	0.0413539	-0.903653
232568_at	uncharacterized MGC24103	MGC24103	158295	1.13232	7.10467	3.70585	0.00117683	0.0413782	-0.904796
205262_at	potassium voltage-gated channel subfamily H member 2	KCNH2	3757	2.12395	6.5923	3.70545	0.00117801	0.041393	-0.905725
228745_at	small glutamine rich tetratricopeptide repeat containing beta	SGTB	54557	1.0895	8.72761	3.705	0.00117929	0.0414114	-0.906736
205352_at	serpin family I member 1	SERPINI1	5274	1.34623	7.80972	3.7044	0.00118104	0.0414464	-0.908118
239806_at				-1.64662	5.55746	-3.7036	0.00118336	0.0414497	-0.909938
206600_s_at	solute carrier family 16 member 5	SLC16A5	9121	-0.896746	9.66197	-3.70324	0.00118439	0.0414497	-0.910744
226439_s_at	neurobeachin	NBEA	26960	1.10704	8.46066	3.70322	0.00118447	0.0414497	-0.910807
214435_x_at	RALA Ras like proto-oncogene A	RALA	5898	-0.870559	10.8042	-3.70313	0.00118473	0.0414497	-0.911015
212852_s_at	TROVE domain family member 2	TROVE2	6738	0.693791	11.966	3.70306	0.00118493	0.0414497	-0.911168
221843_s_at	TBC/LysM-associated domain containing 1	TLDC1	57707	-1.36864	7.7419	-3.70191	0.00118828	0.0415404	-0.913795
244455_at	potassium sodium-activated channel subfamily T member 2	KCNT2	343450	1.43004	7.23421	3.70024	0.00119316	0.0416842	-0.917599
235593_at	zinc finger E-box binding homeobox 2	ZEB2	9839	1.34725	6.86287	3.69865	0.0011978	0.0417451	-0.921212
217781_s_at	zinc finger protein 106	ZNF106	64397	0.713012	10.5909	3.69811	0.00119939	0.0417451	-0.922442
1553928_at	ELMO domain containing 2	ELMOD2	255520	-0.998526	9.03062	-3.69777	0.0012004	0.0417451	-0.923224
207165_at	hyaluronan mediated motility receptor	HMMR	3161	-1.14261	8.89993	-3.69752	0.00120112	0.0417451	-0.923783
211748_x_at	prostaglandin D2 synthase	PTGDS	5730	2.13634	11.2924	3.6975	0.0012012	0.0417451	-0.923842
230641_at	uncharacterized LOC100505938	LOC100505938	100505938	-2.13761	7.07981	-3.69747	0.00120129	0.0417451	-0.923909
212845_at	sterile alpha motif domain containing 4A	SAMD4A	23034	1.46836	9.61918	3.69713	0.00120227	0.0417451	-0.924673
203586_s_at	ADP ribosylation factor like GTPase 4D	ARL4D	379	1.23034	8.31016	3.69695	0.00120281	0.0417451	-0.925089
209504_s_at	pleckstrin homology domain containing B1	PLEKHB1	58473	1.61272	8.17953	3.69674	0.00120342	0.0417451	-0.925561
223204_at	family with sequence similarity 198 member B	FAM198B	51313	0.939461	10.3591	3.6965	0.00120415	0.0417451	-0.92612
241418_at	NmrA like redox sensor 1 pseudogene 1	NMRAL1P1	344887	-1.1327	8.34186	-3.69642	0.00120438	0.0417451	-0.9263
221275_s_at				1.82591	5.26819	3.6963	0.00120472	0.0417451	-0.926562
209197_at	synaptotagmin 11	SYT11	23208	2.00851	7.72563	3.69625	0.00120488	0.0417451	-0.926681
204466_s_at	synuclein alpha	SNCA	6622	1.78286	7.54919	3.69575	0.00120636	0.0417451	-0.927822
236841_at	uncharacterized LOC100134445	LOC100134445	100134445	-0.954219	9.10329	-3.69568	0.00120656	0.0417451	-0.927979
237411_at	ADAM metallopeptidase with thrombospondin type 1 motif 6	ADAMTS6	11174	1.73891	5.77198	3.69546	0.00120721	0.0417451	-0.928479
225460_at	SEC22 homolog C, vesicle trafficking protein	SEC22C	9117	1.03224	9.49808	3.6951	0.00120828	0.0417451	-0.929302
222790_s_at	round spermatid basic protein 1	RSBN1	54665	0.926096	10.8645	3.69498	0.00120864	0.0417451	-0.929581
202427_s_at	mitochondrial pyruvate carrier 2	MPC2	25874	-0.82642	11.985	-3.69371	0.0012124	0.0418485	-0.932466
1553954_at	ALG14, UDP-N-acetylglucosaminyltransferase subunit	ALG14	199857	-0.945958	10.1575	-3.69337	0.00121341	0.0418569	-0.93324
212158_at	syndecan 2	SDC2	6383	1.74006	9.48567	3.69302	0.00121447	0.041867	-0.93405
201516_at	spermidine synthase	SRM	6723	0.780703	9.52641	3.69043	0.00122221	0.0420794	-0.939951
214274_s_at	acetyl-CoA acyltransferase 1	ACAA1	30	-0.872627	12.2407	-3.69041	0.00122227	0.0420794	-0.939998
[truncated: 53,087 more rows]

## Sheet: PCa - all
Probe ID	Gene.title	Gene.symbol	Gene.ID	logFC	AveExpr	t	P.Value	adj.P.Val	B
227695_at	uncharacterized LOC100287413///glycine-N-acyltransferase like 1	LOC100287413///GLYATL1	100287413///92292	2.06919	6.62068	9.21004	4.35615e-09	0.000238172	10.4023
[truncated: 54,674 more rows]

## Sheet: RA - DEGs
Probe ID	Gene.ID	Gene.symbol	logFC	adj.P.Val	in BioGRID
[truncated: 572 more rows]

[truncated: 2 more sheets: CRC - DEGs, PCa - DEGs]
